# Supplementary material for: Genetic linkage map of a wild genome: genomic structure, recombination and sexual dimorphism in bighorn sheep
Source: BMC Genomics. 2010 Sep 28;11:524. doi: 10.1186/1471-2164-11-524 (PMC3091677; doi:10.1186/1471-2164-11-524)
Supplement: Additional file 1 — List of markers, map position and variability. Excel document displaying List of markers, map position and variability. [file 1471-2164-11-524-S1.XLS]

## Sheet: Sheet1
Additional file 1 - List of markers, map position and variability
	Bighorn sheep integrated map														Bighorn sheep National Bison Range (NBR) map																	Bighorn sheep Ram Mountain (RM) map																	Domestic sheep IMF map v4.7
			Position (cM)			Interval length (cM)			Recombination fraction			Informative meioses					Position (cM)			Interval length (cM)			Recombination fraction			Informative meioses								Position (cM)			Interval length (cM)			Recombination fraction			Informative meioses
Marker	Linkage group/chromosome	LOD	Sex-averaged	Female	Male	Sex-averaged	Female	Male	Sex-averaged	Female	Male	Sex-averaged	Female	Male	Linkage group	LOD	Sex-averaged	Female	Male	Sex-averaged	Female	Male	Sex-averaged	Female	Male	Sex-averaged	Female	Male	typing success (%)	Alleles	H(Obs)	Linkage group	LOD	Sex-averaged	Female	Male	Sex-averaged	Female	Male	Sex-averaged	Female	Male	Sex-averaged	Female	Male	typing success (%)	Alleles	H(Obs)	Linkage group
EPCDV21	1	18.18	0	0	0	23.876	27.184	21.279	0.222	0.248	0.201	502	244	258	1	13.36	0	0	0	23.41	26.448	20.99	0.218	0.242	0.198	281	129	152	95.7547	8	0.813725	1	5.57	0	0	0	24.636	28.129	21.734	0.228	0.255	0.205	221	115	106	100	5	0.727273	1
HUJII77	1	66.96	23.876	27.184	21.279	4.472	5.586	3.406	0.045	0.056	0.034	526	237	289	1	44.81	23.41	26.448	20.99	4.383	4.733	4.068	0.044	0.047	0.041	296	136	160	89.1509	9	0.904762	1	22.15	24.636	28.129	21.734	4.564	6.873	1.81	0.046	0.068	0.018	230	101	129	93.007	5	0.759398	1
MCMA54/i	1	15.88	28.348	32.77	24.685	22.926	25.09	21.4	0.214	0.232	0.202	449	230	219	1	10.12	27.793	31.181	25.058	21.993	23.7	20.484	0.207	0.221	0.194	261	130	131	95.0472	7	0.792079	1	5.76	29.2	35.002	23.544	24.851	28.067	23.785	0.23	0.254	0.221	188	100	88	97.3776	3	0.637011	21
BM6465	1	53.15	51.274	57.86	46.085	7.034	6.59	7.149	0.07	0.066	0.071	427	199	228	1	34.4	49.785	54.881	45.542	5.453	6.469	4.728	0.054	0.064	0.047	216	96	120	99.5283	5	0.601896	1	19.22	54.052	63.07	47.329	8.811	6.973	10.19	0.087	0.069	0.101	211	103	108	100	6	0.727273	1
INRA130	1	24.41	58.308	64.449	53.233	13.55	13.301	13.351	0.132	0.13	0.13	531	242	289	1	20.49	55.239	61.351	50.271	13.361	14.508	12.384	0.131	0.141	0.121	301	131	170	100	6	0.820755	1	3.94	62.862	70.042	57.519	14.022	8.253	15.464	0.137	0.082	0.15	230	111	119	98.6014	7	0.79078	1
INRA3	1	9.46	71.858	77.75	66.584	9.332	13.374	7.232	0.092	0.131	0.072	290	120	170	1	14.39	68.599	75.859	62.655	17.568	19.504	16.327	0.169	0.186	0.158	205	80	125	98.1132	6	0.605769	1	9.46	76.884	78.295	72.983	8.565	14.742	6.817	0.085	0.143	0.068	85	40	45	99.8252	3	0.297203	1
BM4129	1	12.02	81.19	91.124	73.816	8.981	6.324	10.395	0.089	0.063	0.102	222	109	113	-	-	-	-	-	-	-	-	-	-	-	-	-	-	-	-	-	1	12.02	85.45	93.037	79.8	7.898	5.068	10.012	0.078	0.051	0.099	222	109	113	99.6503	5	0.715789	1
BL41	1	7.53	90.171	97.448	84.211	28.287	27.783	29.328	0.256	0.252	0.264	400	174	226	1	6.27	86.167	95.363	78.981	22.629	20.212	24.852	0.212	0.192	0.23	269	115	154	99.5283	4	0.672986	1	1.32	93.348	98.105	89.813	40.655	44.22	35.701	0.336	0.354	0.307	131	59	72	87.4126	2	0.410359	1
KIA1355	1	12.6	118.458	125.231	113.539	18.996	21.795	16.406	0.181	0.205	0.158	315	153	162	1	8.61	108.797	115.575	103.833	16.406	22.883	11.032	0.158	0.214	0.109	151	71	80	69.5755	8	0.57377	1	4.1	134.003	142.325	125.514	21.249	18.856	25.222	0.201	0.18	0.233	164	82	82	97.5524	5	0.580071	1
BMS574	1	59.93	137.454	147.026	129.945	4.354	5.537	3.331	0.043	0.055	0.033	498	239	259	1	6.71	125.203	138.457	114.865	3.218	6.307	0	0.032	0.063	0	265	121	144	98.8208	7	0.725118	1	26.55	155.252	161.182	150.735	5.716	5.664	5.622	0.057	0.056	0.056	233	118	115	98.2517	7	0.758007	1
MAF64	1	18.06	141.808	152.563	133.276	13.896	15.776	12.418	0.135	0.153	0.122	406	192	214	1	4.19	128.42	144.765	114.865	16.028	15.586	17.41	0.155	0.151	0.167	189	94	95	90.0943	6	0.602094	1	15.02	160.968	166.846	156.357	11.847	16.39	7.497	0.116	0.158	0.074	217	98	119	91.6084	7	0.694656	1
MNS94A	1	7.91	155.704	168.339	145.694	36.95	43.126	32.601	0.314	0.349	0.287	388	189	199	1	3.72	144.449	160.35	132.275	35.428	46.251	29.83	0.305	0.364	0.267	164	79	85	96.2264	4	0.563725	1	4.2	172.815	183.235	163.854	38.426	40.693	38.353	0.323	0.336	0.323	224	110	114	96.1538	5	0.778182	1
BMS2572	1	53.47	192.654	211.465	178.295	4.644	6.195	3.728	0.046	0.062	0.037	540	247	293	1	37.44	179.877	206.602	162.105	6.115	7.213	5.419	0.061	0.072	0.054	287	125	162	97.8774	10	0.848341	1	16.88	211.241	223.928	202.207	1.103	3.318	0	0.011	0.033	0	253	122	131	99.3007	7	0.818182	1
MNS72A	1	26.88	197.298	217.66	182.023	13.867	14.36	13.152	0.135	0.14	0.129	351	153	198	1	25.53	185.992	213.815	167.525	12.641	13.306	11.882	0.124	0.13	0.117	237	97	140	99.5283	4	0.63981	1	3.36	212.344	227.246	202.207	17.544	17.275	16.959	0.169	0.166	0.163	114	56	58	99.4755	3	0.408451	1
MCM137	1	79.3	211.164	232.019	195.174	0.57	0	1.008	0.006	0	0.01	484	222	262	1	52.94	198.633	227.12	179.406	0.467	0	0.871	0.005	0	0.009	302	144	158	100	8	0.858491	-	-	-	-	-	-	-	-	-	-	-	-	-	-	-	-	-	1
BM7145	1	48.67	211.734	232.019	196.182	7.663	7.397	7.816	0.076	0.073	0.078	389	177	212	1	31.83	199.1	227.12	180.278	6.224	4.564	7.357	0.062	0.046	0.073	208	92	116	99.0566	4	0.604762	1	26.39	229.889	244.521	219.166	0.861	0	1.505	0.009	0	0.015	181	85	96	99.4755	3	0.584507	1
MCM137	-	-	-	-	-	-	-	-	-	-	-	-	-	-	-	-	-	-	-	-	-	-	-	-	-	-	-	-	-	-	-	1	20.18	230.75	244.521	220.671	9.339	11.825	7.03	0.092	0.116	0.07	182	78	104	99.1259	5	0.649123	1
LS6	1	26.87	219.397	239.417	203.998	17.277	18.438	16.092	0.166	0.176	0.156	513	228	285	1	14.53	205.324	231.684	187.635	17.665	18.927	16.072	0.17	0.181	0.155	284	126	158	95.9906	10	0.805825	1	12.43	240.09	256.345	227.701	16.339	18.302	16.606	0.158	0.175	0.16	229	102	127	98.4266	11	0.744681	1
MCM130	1	21.45	236.674	257.855	220.09	8.194	11.739	6.125	0.081	0.115	0.061	386	173	213	1	19.21	222.989	250.612	203.707	7.345	12.705	3.805	0.073	0.124	0.038	200	91	109	100	4	0.650943	1	2.35	256.428	274.647	244.307	13.403	1.858	15.203	0.131	0.019	0.148	186	82	104	100	3	0.618881	1
LS105	1	4.33	244.868	269.594	226.216	29.147	27.538	30.278	0.262	0.251	0.27	291	137	154	1	3.63	230.334	263.316	207.512	31.917	26.99	37.725	0.282	0.246	0.319	242	115	127	100	7	0.683962	1	0.73	269.831	276.504	259.51	19.127	36.832	11.325	0.182	0.314	0.111	49	22	27	100	4	0.174825	1
CSSM19	1	10.98	274.015	297.132	256.494	11.597	14.512	9.559	0.114	0.141	0.094	289	144	145	1	5.94	262.251	290.307	245.237	13.148	19.908	4.458	0.129	0.189	0.044	193	98	95	98.1132	3	0.548077	1	5.05	288.958	313.336	270.835	11.124	0	14.348	0.109	0	0.14	96	46	50	99.6503	3	0.357895	1
KD721	1	8.15	285.612	311.644	266.053	17.141	14.667	18.817	0.165	0.143	0.18	338	158	180	1	6.49	275.399	310.215	249.695	12.309	4.455	20.309	0.121	0.044	0.193	147	70	77	100	3	0.410377	1	2.21	300.082	313.336	285.183	24.654	36.751	20.643	0.228	0.313	0.195	191	88	103	99.3007	4	0.679577	1
BMS2263	1	-	302.753	326.311	284.871	-	-	-	-	-	-	263	116	147	1	-	287.708	314.67	270.004	-	-	-	-	-	-	139	60	79	90.0943	2	0.471204	1	-	324.736	350.086	305.826	-	-	-	-	-	-	124	56	68	92.3077	2	0.496212	1
LS42	2	39.47	0	0	0	9.632	9.843	9.399	0.095	0.097	0.093	444	230	214	2a	28.15	0	0	0	10.937	11.642	10.416	0.108	0.114	0.103	280	135	145	93.8679	8	0.824121	2a	11.64	0	0	0	6.514	6.806	6.355	0.065	0.068	0.063	164	95	69	94.0559	3	0.67658	2
CSRD65	2	10.17	9.632	9.843	9.399	32.121	36.162	29.273	0.283	0.309	0.263	491	236	255	2a	7.28	10.937	11.642	10.416	31.754	29.676	31.71	0.281	0.266	0.28	254	118	136	99.5283	5	0.7109	2a	3.11	6.514	6.806	6.355	32.725	42.562	25.81	0.287	0.346	0.237	237	118	119	99.8252	6	0.79021	2
OarFCB226	2	32.35	41.753	46.004	38.671	9.853	12.076	7.676	0.097	0.118	0.076	445	210	235	2a	16.21	42.692	41.318	42.126	10.549	17.421	5.785	0.104	0.167	0.058	234	96	138	93.8679	5	0.708543	2a	16.16	39.239	49.368	32.165	8.952	8.264	10.394	0.089	0.082	0.102	211	114	97	100	5	0.695804	2
BMS381	2	1.79	51.606	58.081	46.347	35.524	34.969	35.098	0.305	0.302	0.303	424	224	200	2a	0.81	53.241	58.739	47.911	-	-	-	-	-	-	213	112	101	84.6698	4	0.717391	2a	0.58	48.19	57.632	42.558	30.236	27.578	33.05	0.27	0.251	0.29	211	112	99	97.5524	4	0.706093	2
URB037	2	2.23	87.13	93.05	81.445	9.327	7.682	12.225	0.092	0.076	0.12	50	32	18	-	-	-	-	-	-	-	-	-	-	-	-	-	-	-	-	-	2a	2.23	78.426	85.21	75.609	9.065	6.8	13.138	0.09	0.068	0.128	50	32	18	59.4406	4	0.441176	2
BMS1341	2	14.19	96.457	100.732	93.67	5.269	4.864	5.669	0.052	0.048	0.056	184	97	87	-	-	-	-	-	-	-	-	-	-	-	-	-	-	-	-	-	2a	14.19	87.491	92.01	88.746	4.843	4.326	4.778	0.048	0.043	0.048	184	97	87	99.6503	6	0.687719	2
BM4006	2	26.61	101.726	105.596	99.339	10.446	11.023	10.062	0.103	0.108	0.099	411	203	208	2b	17.68	0	0	0	9.902	13.068	8.491	0.098	0.128	0.084	257	127	130	90.566	9	0.739583	2a	8.95	92.334	96.336	93.524	11.04	9.355	14.484	0.109	0.092	0.141	154	76	78	96.1538	4	0.601449	2
BL1080	2	19.75	112.172	116.619	109.401	10.374	8.476	11.626	0.102	0.084	0.114	322	135	187	2b	13.64	9.902	13.068	8.491	9.666	4.733	12.082	0.095	0.047	0.119	176	66	110	100	4	0.438679	2a	6.97	103.375	105.692	108.008	11.063	13.523	0	0.109	0.132	0	146	69	77	100	3	0.503497	2
BM4005	2	35.94	122.547	125.095	121.027	3.761	4.19	3.473	0.038	0.042	0.035	323	145	178	2b	33.45	19.568	17.801	20.573	3.54	4.178	3.229	0.035	0.042	0.032	226	90	136	98.5849	4	0.626794	2a	2.71	114.437	119.215	108.008	7.121	4.654	16.785	0.071	0.046	0.162	97	55	42	96.5035	3	0.300725	24
TGLA10	2	23	126.308	129.285	124.501	11.478	9.276	13.46	0.113	0.092	0.131	373	158	215	2b	20.22	23.108	21.978	23.802	12.052	10.593	13.346	0.118	0.104	0.13	252	109	143	99.5283	5	0.725118	2a	2.94	121.558	123.868	124.794	8.584	5.565	11.491	0.085	0.055	0.113	121	49	72	99.3007	2	0.429577	2
RM321	2	18.23	137.785	138.561	137.96	14.22	15.522	13.045	0.138	0.15	0.128	378	178	200	2b	16.34	35.16	32.571	37.148	12.056	12.653	11.558	0.118	0.124	0.114	220	108	112	100	4	0.650943	2a	2.54	130.142	129.433	136.285	18.015	20.513	15.258	0.173	0.194	0.148	158	70	88	100	3	0.472028	2
BM81124	2	11.34	152.005	154.083	151.006	22.125	26.657	18.914	0.208	0.244	0.181	435	208	227	2b	7.75	47.217	45.224	48.706	20.62	24.795	18.115	0.195	0.229	0.174	239	110	129	99.0566	3	0.628571	2a	4.04	148.157	149.946	151.543	23.425	26.776	19.896	0.218	0.245	0.189	196	98	98	98.6014	3	0.666667	2
TGLA377/i	2	13.24	174.129	180.74	169.92	20.588	22.434	19.474	0.195	0.21	0.185	358	156	202	2b	6.12	67.837	70.019	66.821	22.536	29.394	18.369	0.211	0.264	0.176	168	68	100	98.1132	3	0.490385	2a	7.67	171.582	176.722	171.439	18.738	17.07	21.04	0.179	0.164	0.199	190	88	102	97.9021	4	0.596429	2
CSRD54	2	34.39	194.717	203.174	189.393	10.182	9.934	10.591	0.1	0.098	0.104	419	193	226	2b	26.62	90.373	99.413	85.19	10.125	10.827	9.938	0.1	0.107	0.098	223	105	118	100	7	0.636792	2a	7.82	190.32	193.792	192.479	10.524	10.918	12.079	0.104	0.107	0.118	196	88	108	100	4	0.636364	2
MNS03A	2	15.55	204.899	213.108	199.984	22.748	33.059	16.237	0.213	0.29	0.157	452	215	237	2b	17.18	100.498	110.24	95.127	23.181	35.917	15.382	0.217	0.308	0.149	297	139	158	98.1132	10	0.850962	2a	0.96	200.844	204.71	204.559	11.82	0	24.349	0.116	0	0.226	155	76	79	96.8531	8	0.491039	2
BMS1126	2	6.65	227.647	246.167	216.221	40.241	38.343	41.356	0.333	0.323	0.339	320	152	168	2b	6.52	123.679	146.157	110.51	37.851	37.65	38.365	0.32	0.318	0.323	264	116	148	95.0472	5	0.752475	2a	-	212.664	204.71	228.907	-	-	-	-	-	-	56	36	20	100	4	0.29021	2
MCM512	2	51.96	267.888	284.51	257.577	6.461	6.395	6.526	0.064	0.064	0.065	536	261	275	2b	38.41	161.53	183.807	148.875	5.647	7.133	4.522	0.056	0.071	0.045	298	143	155	99.5283	6	0.843602	2b	13.84	0	0	0	8.264	4.988	10.575	0.082	0.05	0.104	238	118	120	100	4	0.716783	2
INHA	2	1.35	274.348	290.905	264.104	> 50	-	-	-	-	-	356	159	197	2b	2.43	167.178	190.94	153.396	> 50	-	-	-	-	-	235	105	130	94.3396	5	0.66	2b	-	8.264	4.988	10.575	-	-	-	-	-	-	121	54	67	79.021	3	0.405286	2
OarFCB11	2*	-	-	-	-	-	-	-	-	-	-	396	204	192	2c	-	-	-	-	-	-	-	-	-	-	208	110	98	100	3	0.65566	unassigned	-	-	-	-	-	-	-	-	-	-	188	94	94	94.4056	3	0.57037	2
BLGI2	3	30.58	0	0	0	9.608	7.515	12.05	0.095	0.075	0.118	380	202	178	3a	23.4	0	0	0	10.294	8.136	13.084	0.102	0.081	0.128	264	146	118	98.1132	5	0.759615	3a	5.62	0	0	0	8.004	5.974	9.563	0.079	0.059	0.094	116	56	60	95.8042	2	0.452555	3
TGLA377/ii	3	58.86	9.608	7.515	12.05	0.339	0.621	0	0.003	0.006	0	331	154	177	3a	30.4	10.294	8.136	13.084	0	0	0	0	0	0	162	78	84	93.8679	3	0.522613	3a	28.75	8.004	5.974	9.563	0.709	1.448	0	0.007	0.014	0	169	76	93	93.7063	3	0.604478	-
ILSTS28	3	38.89	9.948	8.136	12.05	11.605	12.805	10.599	0.114	0.125	0.104	521	254	267	3a	26.89	10.294	8.136	13.084	10.799	11.293	10.183	0.106	0.111	0.1	275	132	143	100	5	0.754717	3a	12.2	8.712	7.422	9.563	13.424	16.226	11.645	0.131	0.157	0.114	246	122	124	99.6503	7	0.810526	3
BMS460	3	2.06	21.553	20.941	22.649	29.636	34.887	24.872	0.266	0.301	0.23	458	210	248	3a	2.17	21.093	19.429	23.267	28.929	31.276	26.779	0.261	0.277	0.245	282	129	153	100	8	0.764151	3a	-	22.137	23.648	21.208	-	-	-	-	-	-	176	81	95	99.6503	5	0.526316	3
BM8118	3	22.56	51.189	55.828	47.521	12.497	17.129	8.538	0.122	0.165	0.085	288	134	154	3a	20.21	50.022	50.704	50.046	12.493	14.746	10.501	0.122	0.143	0.103	246	114	132	100	6	0.707547	3b	2.35	0	0	0	12.493	36.044	0	0.122	0.309	0	42	20	22	100	4	0.230769	3
BMS710	3	1.78	63.687	72.957	56.059	42.501	42.173	42.324	0.346	0.344	0.345	428	225	203	3a	1.27	62.515	65.45	60.547	48.02	65.46	42.944	0.372	0.432	0.348	242	125	117	100	6	0.731132	3b	-	12.493	36.044	0	-	-	-	-	-	-	186	100	86	99.1259	4	0.591549	3
BM304	3	7.23	106.188	115.13	98.383	24.683	26.634	22.335	0.229	0.244	0.21	411	190	221	3a	7.84	110.535	130.91	103.49	20.622	15.886	22.673	0.195	0.154	0.212	227	96	131	99.0566	4	0.619048	unassigned	-	-	-	-	-	-	-	-	-	-	184	94	90	100	4	0.625874	3
BM827	3	3.53	130.871	141.764	120.717	34.5	50.136	22.931	0.299	0.381	0.214	341	180	161	3a	3.42	131.157	146.796	126.164	31.919	53.709	17.471	0.282	0.396	0.168	202	106	96	99.5283	3	0.601896	unassigned	-	-	-	-	-	-	-	-	-	-	139	74	65	99.1259	3	0.475352	3
KRT2_13	3	9.65	165.371	191.9	143.648	17.324	12.133	21.003	0.167	0.119	0.198	308	153	155	3a	6.39	163.076	200.505	143.635	18.948	12.608	22.698	0.181	0.123	0.213	208	110	98	100	3	0.636792	3c	3.56	0	0	0	7.907	7.43	8.574	0.078	0.074	0.085	100	43	57	96.6783	2	0.377622	3
KP6	3	9.17	182.696	204.033	164.652	27.967	29.028	28.485	0.254	0.262	0.258	248	128	120	3a	8.2	182.024	213.112	166.333	23.411	27.331	21.972	0.218	0.249	0.207	170	75	95	99.7642	4	0.424528	3c	1.03	7.907	7.43	8.574	47.689	38.666	53.833	0.371	0.324	0.396	78	53	25	100	3	0.304196	3
RM154	3	59.96	210.663	233.061	193.137	4.488	3.16	5.891	0.045	0.032	0.059	508	228	280	3a	33.77	205.434	240.443	188.305	2.613	1.854	3.317	0.026	0.019	0.033	267	111	156	100	8	0.816038	3c	26.62	55.597	46.096	62.407	5.61	3.585	7.734	0.056	0.036	0.077	241	117	124	99.3007	6	0.807018	3
TMP3R20	3	3.17	215.151	236.221	199.028	17.738	35.121	11.145	0.17	0.303	0.11	423	224	199	3a	1.83	208.047	242.296	191.622	-	-	-	-	-	-	181	91	90	100	5	0.584906	3c	3.17	61.206	49.68	70.141	13.569	24.617	8.121	0.132	0.228	0.081	242	133	109	100	6	0.804196	3
BM8230	3	2.65	232.889	271.342	210.174	21.316	11.09	22.652	0.201	0.109	0.212	70	33	37	-	-	-	-	-	-	-	-	-	-	-	-	-	-	-	-	-	3c	2.65	74.775	74.297	78.262	12.103	10.711	6.928	0.119	0.105	0.069	70	33	37	92.3077	2	0.310606	3
CSAP39E	3	34.34	254.205	282.432	232.826	8.485	14.755	2.605	0.084	0.143	0.026	481	236	245	3b	22.3	0	0	0	10.42	19.876	3.377	0.103	0.189	0.034	266	116	150	93.8679	5	0.809045	3c	12.6	86.879	85.008	85.19	4.156	6.236	0	0.041	0.062	0	215	120	95	99.3007	6	0.767606	3
BMS772	3	12.51	262.69	297.187	235.431	10.042	6.309	14.667	0.099	0.063	0.143	312	160	152	3b	8.69	10.42	19.876	3.377	8.497	3.729	13.99	0.084	0.037	0.136	203	86	117	90.0943	6	0.706806	3c	3.9	91.034	91.245	85.19	14.501	11.814	21.198	0.141	0.116	0.2	109	74	35	95.4545	5	0.52381	3
CSSME76	3	-	272.732	303.496	250.098	-	-	-	-	-	-	245	111	134	3b	-	18.917	23.605	17.366	-	-	-	-	-	-	136	74	62	88.6792	2	0.473404	3c	-	105.535	103.058	106.388	-	-	-	-	-	-	109	37	72	65.7343	3	0.526596	3
BMS1788	4	30.75	0	0	0	15.494	15.411	15.56	0.15	0.149	0.151	477	217	260	4	21.76	0	0	0	13.491	12.065	14.637	0.132	0.118	0.142	259	116	143	99.0566	6	0.804762	4a	9.2	0	0	0	18.506	21.561	16.735	0.177	0.203	0.161	218	101	117	100	5	0.695804	4
MCM218	4	15.41	15.494	15.411	15.56	18.396	20.221	16.783	0.176	0.192	0.162	443	206	237	4	6.06	13.491	12.065	14.637	21.927	21.97	21.651	0.206	0.207	0.204	226	106	120	100	4	0.731132	4a	9.92	18.506	21.561	16.735	15.003	17.801	13.921	0.146	0.171	0.136	217	100	117	100	5	0.688811	4
BMS1172	4	19.15	33.89	35.632	32.343	17.476	18.691	16.559	0.168	0.179	0.16	362	180	182	4	12.57	35.419	34.034	36.288	15.941	20.873	11.591	0.154	0.197	0.114	161	83	78	99.5283	4	0.42654	4a	6.63	33.51	39.362	30.656	20.657	15.133	23.116	0.196	0.147	0.216	201	97	104	99.3007	4	0.598592	4
MAF70	4	2.35	51.365	54.323	48.902	47.848	52.467	42.094	0.371	0.391	0.343	451	201	250	4	2.69	51.359	54.908	47.88	46.874	52.432	39.861	0.367	0.391	0.331	248	113	135	97.6415	7	0.700483	4a	-	54.167	54.495	53.772	-	-	-	-	-	-	203	88	115	95.6294	5	0.681159	4
CP26	4	1.02	99.213	106.79	90.996	16.678	12.024	15.286	0.161	0.118	0.148	459	200	259	4	8.22	98.233	107.34	87.741	25.326	40.593	18.611	0.234	0.335	0.178	225	91	134	86.3208	6	0.748634	4b	1.02	0	0	0	16.439	11.903	16.571	0.159	0.117	0.16	234	109	125	94.0559	6	0.806691	4
HH35	4	-	115.891	118.814	106.282	9.769	26.9	4.636	0.096	0.246	0.046	52	23	29	-	-	-	-	-	-	-	-	-	-	-	-	-	-	-	-	-	4b	2.26	16.439	11.903	16.571	18.082	29.909	12.756	0.173	0.268	0.125	52	23	29	92.3077	3	0.193182	4
BMS648	4	23.18	125.659	145.714	110.918	10.147	12.262	8.2	0.1	0.12	0.081	241	118	123	4	23.18	123.559	147.932	106.352	10.296	12.431	8.202	0.102	0.122	0.081	241	118	123	99.7642	5	0.622642	-	-	-	-	-	-	-	-	-	-	-	-	-	-	-	-	-	4
BM3212/i	4	87.9	135.806	157.976	119.118	0	0	0	0	0	0	480	207	273	4	46.96	133.855	160.364	114.553	0	0	0	0	0	0	276	125	151	96.4623	6	0.746341	4b	40.94	34.521	41.812	29.327	0	0	0	0	0	0	204	82	122	97.9021	5	0.690391	4
BM3212/ii	4	57.21	135.806	157.976	119.118	6.888	9.644	4.837	0.068	0.095	0.048	459	202	257	4	29.41	133.855	160.364	114.553	7.603	12.568	3.82	0.075	0.123	0.038	217	95	122	98.5849	3	0.674641	4b	27.28	34.521	41.812	29.327	5.954	5.822	6.048	0.059	0.058	0.06	242	107	135	100	4	0.702797	-
MCM73	4	-	142.694	167.62	123.955	-	-	-	-	-	-	518	241	277	4	-	141.458	172.932	118.373	-	-	-	-	-	-	282	133	149	99.5283	6	0.748815	4b	-	40.475	47.634	35.375	-	-	-	-	-	-	236	108	128	98.6014	5	0.783688	4
MNS97A/ii	5	11.04	0	0	0	5.974	2.823	7.563	0.059	0.028	0.075	124	55	69	5	11.04	0	0	0	5.62	2.786	7.043	0.056	0.028	0.07	124	55	69	86.7925	2	0.407609	-	-	-	-	-	-	-	-	-	-	-	-	-	-	-	-	-	-
WNT3K13	5	9.97	5.974	2.823	7.563	18.095	8.98	28.945	0.173	0.089	0.261	339	175	164	5	5.5	5.62	2.786	7.043	20.243	8.959	33.675	0.192	0.089	0.294	216	112	104	99.5283	5	0.649289	5a	4.6	0	0	0	13.247	8.88	18.596	0.129	0.088	0.178	123	63	60	83.5664	5	0.548117	5
TGLA176/i	5	50.57	24.069	11.803	36.508	0	0	0	0	0	0	311	149	162	5	21.98	25.864	11.745	40.718	0	0	0	0	0	0	139	49	90	100	3	0.372642	5a	28.6	13.247	8.88	18.596	0	0	0	0	0	0	172	100	72	100	3	0.625874	5
TGLA176/ii	5	27.47	24.069	11.803	36.508	7.975	4.882	10.857	0.079	0.049	0.107	449	201	248	5	6.79	25.864	11.745	40.718	8.185	5.489	10.56	0.081	0.055	0.104	257	112	145	99.5283	6	0.706161	5a	20.71	13.247	8.88	18.596	7.486	4.127	10.405	0.074	0.041	0.103	192	89	103	70.979	6	0.763547	-
MCM380	5	8.13	32.045	16.684	47.364	14.096	13.774	15.254	0.137	0.134	0.148	278	153	125	5	1.2	34.048	17.234	51.278	16.769	17.659	15.272	0.162	0.17	0.148	69	36	33	98.1132	6	0.259615	5a	7.07	20.733	13.007	29.002	11.021	9.419	18.112	0.108	0.093	0.174	209	117	92	98.951	4	0.696113	5
TGLA303	5	2.52	46.141	30.459	62.619	27.137	22.562	31.647	0.248	0.211	0.28	208	115	93	5	1.16	50.817	34.893	66.55	30.723	31.918	29.926	0.274	0.282	0.268	133	67	66	89.1509	3	0.492063	5a	1.4	31.754	22.426	47.113	21.836	10.681	100	0.205	0.105	0.5	75	48	27	91.958	2	0.361217	5
JAZ	5	2.03	73.278	53.021	94.266	15.079	18.397	14.068	0.146	0.176	0.137	229	120	109	5	1.94	81.54	66.811	96.476	12.963	15.982	12.323	0.127	0.155	0.121	164	75	89	90.0943	4	0.52356	5a	-	53.59	33.107	147.113	-	-	-	-	-	-	65	45	20	92.3077	2	0.253788	5
MNS45	5	3.31	88.357	71.418	108.334	15.76	10.47	18.823	0.153	0.103	0.18	110	54	56	5	1.79	94.503	82.793	108.799	16.786	7.936	23.931	0.162	0.079	0.223	64	34	30	53.3019	6	0.495798	5b	1.54	0	0	0	17.983	14.96	18.663	0.172	0.145	0.178	46	20	26	97.5524	3	0.136201	5
EPCDV17	5	3.52	104.117	81.888	127.157	28.664	43.354	20.912	0.259	0.35	0.198	360	171	189	5	2.77	111.289	90.729	132.73	28.791	35.684	23.855	0.26	0.306	0.222	198	113	85	98.1132	4	0.548077	5b	-	17.983	14.96	18.663	-	-	-	-	-	-	162	58	104	100	3	0.440559	5
MCM527	5	-	132.781	125.242	148.069	-	-	-	-	-	-	276	134	142	5	-	140.08	126.413	156.585	-	-	-	-	-	-	96	44	52	89.1509	3	0.310526	unassigned	-	-	-	-	-	-	-	-	-	-	180	90	90	96.5035	5	0.543478	5
CP125	6	2.29	0	0	0	9.802	3.772	20.982	0.097	0.038	0.198	210	120	90	6	12.73	0	0	0	10.664	3.731	25.927	0.105	0.037	0.238	150	86	64	100	5	0.419811	6	2.29	0	0	0	9.329	4.236	15.283	0.092	0.042	0.148	60	34	26	100	3	0.241259	6
BM9058	6	19.57	9.802	3.772	20.982	0	0	0	0	0	0	144	77	67	-	-	-	-	-	-	-	-	-	-	-	-	-	-	-	-	-	6	19.57	9.329	4.236	15.283	0	0	0	0	0	0	144	77	67	91.958	6	0.632353	6
MCM204	6	19.05	9.802	3.772	20.982	24.011	25.754	21.489	0.223	0.237	0.203	444	222	222	6	14.93	10.664	3.731	25.927	19.504	19.349	17.529	0.186	0.184	0.168	240	120	120	99.0566	4	0.7	6	4.81	9.329	4.236	15.283	29.176	35.171	24.693	0.263	0.303	0.229	204	102	102	97.5524	3	0.670251	6
MCMA14	6	18.7	33.814	29.526	42.472	14.632	14.176	16.06	0.142	0.138	0.155	516	265	251	6	8.65	30.167	23.08	43.456	16.169	12.047	21.441	0.156	0.118	0.202	264	143	121	99.5283	7	0.71564	6	10.06	38.506	39.407	39.977	12.788	17.453	11.032	0.125	0.168	0.109	252	122	130	100	5	0.79021	6
HH55	6	19.51	48.445	43.702	58.531	7.284	7.944	5.66	0.072	0.079	0.056	288	129	159	6	12.11	46.337	35.128	64.897	5.939	7.543	4.626	0.059	0.075	0.046	137	59	78	100	3	0.400943	6	7.4	51.294	56.861	51.009	9.586	9.495	7.716	0.095	0.094	0.077	151	70	81	95.8042	3	0.510949	6
JMP36	6	34.84	55.729	51.646	64.192	10.928	16.179	5.834	0.108	0.156	0.058	347	164	183	6	27.18	52.276	42.67	69.523	10.31	14.613	5.971	0.102	0.142	0.059	240	120	120	100	4	0.674528	6	7.73	60.88	66.356	58.725	11.26	18.13	3.731	0.111	0.174	0.037	107	44	63	97.7273	2	0.428571	6
MCMA9	6	41.04	66.658	67.825	70.026	13.082	12.997	13.432	0.128	0.127	0.131	470	234	236	6	33.79	62.586	57.283	75.494	11.693	13.417	9.983	0.115	0.131	0.099	286	136	150	100	5	0.712264	6	7.59	72.14	84.485	62.456	16.067	13.106	20.696	0.155	0.128	0.196	184	98	86	100	5	0.646853	6
BM4621	6	46.96	79.74	80.822	83.458	5.04	3.188	6.371	0.05	0.032	0.063	527	253	274	6	37.28	74.279	70.7	85.476	4.184	3.181	4.74	0.042	0.032	0.047	307	146	161	99.5283	6	0.791469	6	9.91	88.206	97.591	83.151	7.598	3.936	10.477	0.075	0.039	0.103	220	107	113	99.1259	5	0.690141	6
MCM140	6	3.31	84.78	84.01	89.829	15.967	16.65	17.125	0.154	0.161	0.165	347	174	173	6	4.62	78.463	73.881	90.216	27.084	39.814	18.95	0.247	0.331	0.181	219	105	114	98.3491	4	0.593301	6	3.31	95.805	101.527	93.628	9.753	10.625	10.7	0.096	0.105	0.105	128	69	59	94.4056	4	0.514706	6
BM8124	6	7.42	100.747	100.66	106.954	9.023	18.129	0	0.089	0.174	0	52	24	28	-	-	-	-	-	-	-	-	-	-	-	-	-	-	-	-	-	6	7.42	105.558	112.152	104.328	7.713	13.729	0	0.077	0.134	0	52	24	28	52.6224	6	0.496732	6
CSRD93	6	63.85	109.77	118.789	106.954	5.835	5.914	5.826	0.058	0.059	0.058	507	261	246	6	45	105.547	113.695	109.167	4.811	5.952	3.758	0.048	0.059	0.038	262	119	143	98.1132	7	0.822115	6	19.01	113.271	125.881	104.328	7.604	5.894	9.958	0.075	0.059	0.098	245	142	103	100	9	0.776224	6
JMP8	6	13.25	115.605	124.703	112.78	23.251	23.6	22.592	0.217	0.22	0.212	478	228	250	6	8.7	110.358	119.647	112.925	23.718	26.878	19.51	0.221	0.246	0.186	283	135	148	99.0566	6	0.795238	6	4.57	120.875	131.775	114.286	22.446	19.512	26.643	0.211	0.186	0.244	195	93	102	99.6503	3	0.659649	6
BL1038	6	-	138.856	148.303	135.372	-	-	-	-	-	-	390	215	175	6	-	134.076	146.525	132.435	-	-	-	-	-	-	197	113	84	89.3868	6	0.678947	6	-	143.321	151.288	140.929	-	-	-	-	-	-	193	102	91	95.1049	5	0.617647	6
MNS24A	7	7.36	0	0	0	23.783	24.191	23.38	0.221	0.225	0.218	313	163	150	7	4.84	0	0	0	23.349	22.144	24.659	0.218	0.208	0.228	194	102	92	88.6792	3	0.643617	7	2.55	0	0	0	23.994	31.88	22.002	0.223	0.282	0.207	119	61	58	93.3566	3	0.419118	7
LS55	7	10.23	23.783	24.191	23.38	21.1	21.213	19.918	0.199	0.2	0.189	449	234	215	7	5.44	23.349	22.144	24.659	25.309	24.484	24.865	0.233	0.227	0.23	229	120	109	100	4	0.70283	7	5.32	23.994	31.88	22.002	13.985	17.041	9.423	0.136	0.164	0.093	220	114	106	100	5	0.72028	7
CANP3S4	7	15.37	44.883	45.404	43.298	11.682	14.576	9.356	0.115	0.142	0.092	360	176	184	7	11.07	48.658	46.628	49.524	8.203	11.845	3.769	0.081	0.116	0.038	241	105	136	97.6415	4	0.681159	7	4.78	37.978	48.921	31.425	17.13	19.322	15.245	0.165	0.184	0.148	119	71	48	96.8531	3	0.516245	7
ALDH1A2	7	10.76	56.564	59.98	52.655	28.439	39.862	20.902	0.257	0.331	0.198	381	185	196	7	7.08	56.861	58.473	53.293	27.673	34.247	24.378	0.252	0.297	0.226	161	77	84	99.5283	4	0.592417	7	3.88	55.108	68.243	46.67	30.431	47.645	20.205	0.272	0.371	0.192	220	108	112	100	4	0.692308	7
BMS1620	7	59.13	85.003	99.842	73.556	3.347	4.404	2.35	0.033	0.044	0.023	489	214	275	7	39.08	84.534	92.72	77.671	3.47	4.058	2.838	0.035	0.04	0.028	278	133	145	98.8208	7	0.757143	7	20.06	85.538	115.888	66.874	3.091	5.017	1.596	0.031	0.05	0.016	211	81	130	96.1538	4	0.6	7
BMS2466/i	7	26.67	88.35	104.246	75.906	16.629	16.124	17.091	0.16	0.156	0.165	418	214	204	7	17.4	88.004	96.778	80.509	17.725	16.719	18.996	0.17	0.161	0.181	233	116	117	99.0566	4	0.658768	7	9.44	88.629	120.905	68.471	14.946	15.121	14.528	0.145	0.147	0.141	185	98	87	100	5	0.629371	7
BMS2721	7	47.5	104.979	120.37	92.997	6.754	9.01	4.207	0.067	0.089	0.042	499	236	263	7	34.92	105.728	113.496	99.505	6.741	9.11	3.884	0.067	0.09	0.039	290	137	153	97.1698	9	0.805825	7	12.6	103.575	136.026	82.999	6.807	8.936	4.686	0.068	0.088	0.047	209	99	110	99.4755	6	0.680702	7
MCM156	7	30.57	111.733	129.38	97.204	13.579	7.392	19.593	0.133	0.073	0.186	439	213	226	7	20.84	112.469	122.606	103.389	14.123	8.201	19.809	0.138	0.081	0.188	259	126	133	100	6	0.679245	7	9.81	110.382	144.961	87.685	12.886	6.409	19.442	0.126	0.064	0.185	180	87	93	100	5	0.660839	7
ILSTS20	7	-	125.312	136.772	116.796	-	-	-	-	-	-	513	244	269	7	-	126.592	130.807	123.198	-	-	-	-	-	-	278	127	151	98.5849	7	0.790476	7	-	123.267	151.37	107.128	-	-	-	-	-	-	235	117	118	98.4266	6	0.734043	7
MNS50	8	28.41	0	0	0	13.036	6.236	20.536	0.127	0.062	0.195	403	201	202	8	21.55	0	0	0	13.136	6.091	20.567	0.128	0.061	0.195	237	120	117	99.0566	5	0.757143	8a	6.81	0	0	0	13.043	6.894	20.308	0.128	0.069	0.193	166	81	85	99.3007	5	0.630282	8
INRA127	8	0.61	13.036	6.236	20.536	37.562	39.212	36.317	0.318	0.328	0.31	436	197	239	8	3.46	13.136	6.091	20.567	42.939	50.784	39.183	0.348	0.384	0.327	256	121	135	99.5283	4	0.7109	8a	-	13.043	6.894	20.308	-	-	-	-	-	-	180	76	104	100	3	0.583916	8
TGLA261	8	2.8	50.598	45.448	56.854	11.649	11.454	12.112	0.114	0.113	0.119	134	66	68	-	-	-	-	-	-	-	-	-	-	-	-	-	-	-	-	-	8b	2.8	0	0	0	9.828	9.298	10.964	0.097	0.092	0.108	134	66	68	79.5455	3	0.574561	8
BMS434	8	29.03	62.246	56.903	68.966	3.856	5.007	2.76	0.038	0.05	0.028	325	153	172	8	23.74	56.075	56.876	59.75	4.431	5.67	3.281	0.044	0.056	0.033	234	113	121	100	5	0.712264	8b	5.72	9.828	9.298	10.964	0	0	0	0	0	0	91	40	51	100	4	0.304196	8
KD101	8	16.13	66.102	61.91	71.726	13.012	14.348	11.972	0.127	0.14	0.117	216	101	115	8	14.94	60.506	62.546	63.031	10.82	12.476	9.966	0.107	0.122	0.098	148	70	78	68.3962	5	0.648276	8b	1.24	9.828	9.298	10.964	23.308	22.498	19.699	0.218	0.211	0.187	68	31	37	90.035	3	0.285714	8
MYB	8	2.24	79.114	76.258	83.698	27.545	58.881	17.695	0.251	0.413	0.17	368	173	195	8	4.82	71.326	75.022	72.997	32.996	55.505	21.87	0.289	0.402	0.206	218	94	124	97.6415	3	0.63285	8b	2.24	33.136	31.796	30.663	24.739	100	14.381	0.229	0.5	0.14	150	79	71	100	3	0.51049	8
RT27	8	5.4	106.659	135.139	101.393	6.694	10.301	3.028	0.067	0.102	0.03	126	71	55	-	-	-	-	-	-	-	-	-	-	-	-	-	-	-	-	-	8b	5.4	57.875	131.796	45.043	7.115	11.615	3.064	0.071	0.114	0.031	126	71	55	71.3287	6	0.642157	-
URB024	8	20.37	113.353	145.44	104.421	14.587	10.124	18.503	0.142	0.1	0.177	371	180	191	8	12.22	104.322	130.527	94.867	18.268	13.457	24.022	0.175	0.131	0.223	218	108	110	100	3	0.669811	8b	8.88	64.99	143.411	48.107	8.527	2.834	12.058	0.084	0.028	0.118	153	72	81	100	2	0.493007	8
BMS1967	8	-	127.94	155.564	122.923	-	-	-	-	-	-	404	199	205	8	-	122.591	143.984	118.889	-	-	-	-	-	-	223	110	113	98.5849	5	0.641148	8b	-	73.517	146.245	60.165	-	-	-	-	-	-	181	89	92	99.1259	7	0.577465	8
BMS425	9	22.62	0	0	0	16.435	18.005	15.305	0.159	0.173	0.148	384	160	224	9	17.57	0	0	0	15.755	17.934	14.04	0.153	0.172	0.137	295	130	165	99.0566	5	0.728571	9	5.08	0	0	0	18.786	18.327	19.338	0.179	0.175	0.184	89	30	59	82.1678	3	0.279167	9
CSSM66	9	44.06	16.435	18.005	15.305	12.775	13.744	12.254	0.125	0.134	0.12	452	204	248	9	22.77	15.755	17.934	14.04	12.977	13.261	12.753	0.127	0.13	0.125	216	92	124	95.7547	4	0.684729	9	21.33	18.786	18.327	19.338	12.767	14.227	11.842	0.125	0.139	0.116	236	112	124	96.8531	5	0.787004	9
ILSTS11	9	21.37	29.21	31.749	27.559	12.869	11.479	13.835	0.126	0.113	0.135	497	218	279	9	14.46	28.732	31.195	26.792	11.307	12.752	10.248	0.111	0.125	0.101	229	98	131	96.2264	10	0.710784	9	6.92	31.553	32.554	31.18	13.789	3.894	24.405	0.134	0.039	0.226	268	120	148	97.5524	10	0.835125	9
EPCDV08	9	11.14	42.079	43.228	41.393	9.234	9.389	9.228	0.091	0.093	0.091	286	145	141	9	11.14	40.039	43.947	37.041	7.67	6.935	8.227	0.076	0.069	0.082	184	95	89	98.1132	5	0.528846	9	4.92	45.342	36.448	55.585	12.897	20.667	0	0.126	0.196	0	102	50	52	83.042	5	0.481328	9
MAF33	9	49.67	51.313	52.617	50.622	0	0	0	0	0	0	217	111	106	9	49.67	47.709	50.882	45.268	0	0	0	0	0	0	217	111	106	100	4	0.613208	-	-	-	-	-	-	-	-	-	-	-	-	-	-	-	-	-	9
BM4630	9	34.7	51.313	52.617	50.622	3.256	4.226	2.116	0.033	0.042	0.021	452	226	226	9	28.63	47.709	50.882	45.268	2.31	3.561	1.11	0.023	0.036	0.011	284	131	153	97.1698	8	0.815534	9	6.54	58.239	57.114	55.585	7.894	8.312	13.132	0.078	0.082	0.128	168	95	73	89.6853	8	0.630769	9
MCMA54/ii	9	21.23	54.569	56.843	52.738	6.354	5.92	7.006	0.063	0.059	0.07	239	108	131	9	21.23	50.02	54.444	46.377	6.088	6.114	6.327	0.061	0.061	0.063	168	70	98	67.4528	6	0.618421	9	2.07	66.133	65.427	68.717	21.143	14.386	27.771	0.2	0.14	0.252	71	38	33	56.4685	6	0.505682	21
BMS740	9	25.09	60.923	62.762	59.744	12.761	13.885	11.686	0.125	0.135	0.115	287	123	164	9	25.09	56.108	60.558	52.705	11.343	13.84	9.513	0.112	0.135	0.094	287	123	164	99.5283	7	0.78673	-	-	-	-	-	-	-	-	-	-	-	-	-	-	-	-	-	9
BMS1304	9	2.85	73.684	76.647	71.43	17.415	18.337	16.586	0.167	0.176	0.16	419	201	218	9	7.77	67.451	74.397	62.218	24.771	28.42	22.047	0.229	0.257	0.207	238	106	132	99.0566	5	0.671429	9	2.85	87.275	79.812	96.488	13.687	14.455	12.804	0.134	0.141	0.125	181	95	86	100	6	0.594406	9
BM4513	9	8.04	91.099	94.984	88.016	6.777	9.565	4.714	0.067	0.094	0.047	109	53	56	-	-	-	-	-	-	-	-	-	-	-	-	-	-	-	-	-	9	8.04	100.962	94.267	109.292	6.138	8.75	4.41	0.061	0.087	0.044	109	53	56	65.035	4	0.677419	9
MNS89A	9	18.41	97.876	104.548	92.73	17.601	17.996	17.147	0.169	0.173	0.165	478	230	248	9	12.53	92.223	102.817	84.265	19.7	19.092	19.799	0.187	0.182	0.188	263	125	138	99.0566	7	0.752381	9	6.03	107.099	103.017	113.702	14.049	15.79	12.372	0.137	0.153	0.121	215	105	110	99.6503	5	0.680702	9
RJH1	9	-	115.476	122.544	109.877	-	-	-	-	-	-	357	184	173	9	-	111.922	121.908	104.064	-	-	-	-	-	-	202	102	100	96.2264	5	0.607843	9	-	121.148	118.807	126.074	-	-	-	-	-	-	155	82	73	97.9021	4	0.639286	9
OarSEJ10	10	88.5	0	0	0	0	0	0	0	0	0	406	205	201	10	54.49	0	0	0	0	0	0	0	0	0	217	107	110	85.8491	7	0.71978	10	34.02	0	0	0	0	0	0	0	0	0	189	98	91	87.2378	6	0.696	10**
OarSEJ11	10	75.41	0	0	0	0.466	0.456	0.472	0.005	0.005	0.005	393	192	201	10	44.56	0	0	0	0.864	0.871	0.843	0.009	0.009	0.008	238	103	135	89.6226	5	0.752632	10	31.31	0	0	0	0	0	0	0	0	0	155	89	66	90.2098	5	0.608527	10**
AGLA226	10	63.19	0.466	0.456	0.472	0.611	0.563	0.63	0.006	0.006	0.006	381	195	186	10	38.36	0.864	0.871	0.843	1.034	0.965	1.054	0.01	0.01	0.011	193	89	104	89.1509	6	0.650794	10	25.29	0	0	0	0	0	0	0	0	0	188	106	82	91.958	5	0.693182	10
OarSEJ13	10	25.32	1.077	1.019	1.101	4.459	3.493	5.135	0.044	0.035	0.051	389	183	206	10	21.91	1.899	1.836	1.897	3.341	2.653	3.98	0.033	0.027	0.04	206	90	116	89.1509	5	0.645503	10	3.79	0	0	0	6.872	4.601	10.089	0.068	0.046	0.1	183	93	90	91.6084	4	0.614504	10**
OarSEJ12	10	4.76	5.536	4.512	6.237	10.759	8.054	15.751	0.106	0.08	0.152	256	137	119	10	3.74	5.239	4.489	5.876	20.643	20.21	20.983	0.195	0.192	0.198	168	83	85	87.2642	3	0.47027	10	4.76	6.872	4.601	10.089	10.188	9.306	10.443	0.1	0.092	0.103	88	54	34	91.4336	4	0.461832	10**
HH41	10	9.02	16.296	12.565	21.988	12.775	19.003	4.95	0.125	0.181	0.049	148	81	67	-	-	-	-	-	-	-	-	-	-	-	-	-	-	-	-	-	10	9.02	17.06	13.907	20.532	13.546	24.016	4.989	0.132	0.223	0.05	148	81	67	93.007	4	0.546816	10
CSRD87	10	34.74	29.071	31.568	26.938	9.309	13.521	4.859	0.092	0.132	0.048	454	221	233	10	22.22	25.883	24.699	26.86	9.299	12.269	6.011	0.092	0.12	0.06	253	124	129	99.5283	9	0.720379	10	12.53	30.606	37.923	25.521	9.408	16.206	3.479	0.093	0.157	0.035	201	97	104	98.951	4	0.724382	10
VH117	10	11.64	38.38	45.089	31.797	13.869	13.425	15.534	0.135	0.131	0.151	366	200	166	10	10.18	35.181	36.968	32.871	12.681	12.478	13.803	0.124	0.122	0.135	222	131	91	98.3491	7	0.617225	10	1.51	40.014	54.129	29	19.628	19.366	21.344	0.187	0.185	0.201	144	69	75	94.4056	5	0.521583	10
BMS2466/ii	10	19.6	52.249	58.514	47.331	11.946	6.483	16.638	0.117	0.064	0.16	294	129	165	10	14.53	47.862	49.446	46.674	12.441	7.735	16.279	0.122	0.077	0.157	215	95	120	91.9811	5	0.579487	10	5.38	59.642	73.495	50.344	7.31	0	14.71	0.073	0	0.143	79	34	45	59.4406	4	0.605882	-
DB3	10	-	64.195	64.997	63.969	-	-	-	-	-	-	470	221	249	10	-	60.303	57.181	62.953	-	-	-	-	-	-	272	130	142	100	5	0.707547	10	-	66.952	73.495	65.054	-	-	-	-	-	-	198	91	107	99.4755	4	0.666667	10
HEL10	11	4.45	0	0	0	34.872	43.443	28.155	0.301	0.35	0.255	374	201	173	11	3.66	0	0	0	31.154	41.08	22.968	0.277	0.338	0.215	180	88	92	86.3208	6	0.595628	unassigned	-	-	-	-	-	-	-	-	-	-	194	113	81	99.3007	5	0.697183	11
TGLA51	11	3.88	34.872	43.443	28.155	19.873	18.944	20.074	0.189	0.181	0.191	487	228	259	11	3.88	31.154	41.08	22.968	21.357	18.335	24.822	0.201	0.176	0.23	253	119	134	97.6415	5	0.661836	11	3.36	0	0	0	19.865	23.743	15.564	0.189	0.221	0.151	234	109	125	98.6014	5	0.723404	11
SRCRSP6	11	17.22	54.745	62.387	48.229	4.715	6.746	2.88	0.047	0.067	0.029	145	84	61	11	17.22	52.511	59.416	47.79	4.928	6.553	3.232	0.049	0.065	0.032	145	84	61	99.7642	4	0.367925	-	-	-	-	-	-	-	-	-	-	-	-	-	-	-	-	-	11
FCB193	11	24.11	59.461	69.133	51.109	8.246	13.093	4.154	0.082	0.128	0.041	344	179	165	11	16.25	57.439	65.969	51.022	7.324	11.317	3.035	0.073	0.111	0.03	212	115	97	85.3774	4	0.751381	11	7.89	19.865	23.743	15.564	10.892	20.692	5.526	0.107	0.196	0.055	132	64	68	94.4056	6	0.57037	11
EPCDV23	11	4.1	67.707	82.226	55.263	40.467	36.116	43.947	0.335	0.309	0.353	386	189	197	11	3.1	64.762	77.286	54.057	37.6	36.292	38.875	0.318	0.31	0.326	206	96	110	99.5283	3	0.635071	11	1.14	30.757	44.434	21.09	47.565	32.006	57.611	0.37	0.282	0.409	180	93	87	95.8042	4	0.671533	11
CSSM08	11	-	108.173	118.343	99.211	-	-	-	-	-	-	422	222	200	11	-	102.363	113.579	92.932	-	-	-	-	-	-	260	140	120	98.1132	5	0.778846	11	-	78.322	76.44	78.701	-	-	-	-	-	-	162	82	80	98.0769	3	0.633452	11
REND322	12	36.42	0	0	0	5.83	3.382	7.998	0.058	0.034	0.079	407	198	209	12	23.7	0	0	0	5.872	4.757	6.901	0.058	0.047	0.069	250	132	118	100	6	0.674528	12	12.76	0	0	0	5.678	0	10.088	0.057	0	0.1	157	66	91	97.7273	9	0.517606	12
HUJ614	12	18.12	5.83	3.382	7.998	21.057	18.446	23.161	0.199	0.177	0.216	385	175	210	12	11.9	5.872	4.757	6.901	21.899	18.896	24.635	0.206	0.18	0.228	211	99	112	90.566	5	0.677083	12	6.25	5.678	0	10.088	19.387	17.746	20.56	0.185	0.17	0.195	174	76	98	91.7832	5	0.673004	12
BM4025	12	29.38	26.887	21.828	31.159	16.932	20.734	13.647	0.163	0.196	0.133	467	215	252	12	22.61	27.771	23.652	31.536	14.429	18.893	11.751	0.14	0.18	0.115	251	107	144	91.0377	6	0.720207	12	7.03	25.066	17.746	30.648	22.141	22.783	19.326	0.208	0.213	0.184	216	108	108	95.1049	7	0.698529	12
CSAP01E	12	24.22	43.819	42.562	44.805	16.446	17.87	15.306	0.159	0.171	0.148	455	225	230	12	16.93	42.2	42.545	43.287	15.895	18.078	14.316	0.154	0.173	0.139	264	111	153	99.5283	5	0.731132	12	7.34	47.207	40.529	49.974	17.186	21.06	15.999	0.165	0.199	0.155	191	114	77	99.1259	6	0.714789	12
CSSM03	12	28.71	60.265	60.432	60.112	15.287	13.364	17.006	0.148	0.131	0.164	358	169	189	12	19.58	58.096	60.623	57.603	13.742	17.082	11.107	0.134	0.164	0.109	227	110	117	96.6981	6	0.634146	12	9.16	64.394	61.589	65.973	17.465	5.599	27.543	0.168	0.056	0.251	131	59	72	77.2727	6	0.617391	12
MCMA52	12	44.38	75.552	73.795	77.117	13.308	13.816	13.124	0.13	0.135	0.128	518	253	265	12	27.15	71.838	77.705	68.71	14.937	16.09	13.596	0.145	0.156	0.133	282	131	151	99.5283	7	0.848341	12	17.53	81.858	67.188	93.516	11.23	10.307	11.838	0.11	0.102	0.116	236	122	114	100	6	0.783217	12
BM719	12	53.79	88.86	87.612	90.241	4.255	7.138	2.157	0.042	0.071	0.022	475	220	255	12	34.82	86.775	93.796	82.305	4.905	10.763	1.158	0.049	0.106	0.012	276	127	149	97.1698	6	0.786408	12	19	93.089	77.495	105.355	3.839	2.664	4.612	0.038	0.027	0.046	199	93	106	100	7	0.734266	12
INRA35	12	34.44	93.115	94.75	92.398	9.767	12.563	7.052	0.096	0.123	0.07	395	175	220	12	31.53	91.679	104.559	83.463	8.521	10.032	6.408	0.084	0.099	0.064	210	95	115	98.8208	4	0.519048	12	3.21	96.927	80.159	109.967	12.822	15.286	10.642	0.125	0.148	0.105	185	80	105	100	3	0.608392	12
HUJ625	12	-	102.882	107.313	99.45	-	-	-	-	-	-	392	186	206	12	-	100.2	114.591	89.871	-	-	-	-	-	-	286	132	154	100	4	0.792453	12	-	109.749	95.444	120.609	-	-	-	-	-	-	106	54	52	100	3	0.398601	12
MNS97A/i	13	8.69	0	0	0	20.09	18.138	21.888	0.191	0.174	0.206	449	232	217	13	5.28	0	0	0	21.729	23.143	20.569	0.205	0.216	0.195	251	125	126	98.5849	7	0.636364	13	3.42	0	0	0	17.499	8.041	25.422	0.168	0.08	0.234	198	107	91	97.5524	5	0.637993	13
BMC1222	13	20.43	20.09	18.138	21.888	13.262	12.986	13.664	0.13	0.127	0.133	299	143	156	13	14.69	21.729	23.143	20.569	11.924	12.566	11.351	0.117	0.123	0.112	162	81	81	96.6981	3	0.409756	13	5.76	17.499	8.041	25.422	15.663	17.289	17.131	0.152	0.166	0.165	137	62	75	94.7552	4	0.498155	13
SCYAMS	13	23.72	33.352	31.124	35.552	18.444	20.066	17.034	0.177	0.191	0.164	539	266	273	13	16.48	33.653	35.709	31.92	18.51	18.481	18.843	0.177	0.177	0.18	304	143	161	100	8	0.839623	13	7.47	33.162	25.33	42.553	15.889	21.801	8.926	0.154	0.205	0.088	235	123	112	97.9021	7	0.775	13
MCM152	13	22.15	51.796	51.19	52.586	10.054	9.385	10.347	0.099	0.093	0.102	365	186	179	13	16.22	52.163	54.19	50.763	9.199	10.449	7.968	0.091	0.103	0.079	247	123	124	100	5	0.716981	13	5.93	49.051	47.131	51.478	14.708	8.307	20.572	0.143	0.082	0.195	118	63	55	100	2	0.433566	13
HUJ616	13	37.32	61.849	60.576	62.932	8.477	11.082	6.303	0.084	0.109	0.063	417	193	224	13	29.44	61.362	64.639	58.731	4.785	7.247	1.905	0.048	0.072	0.019	199	93	106	95.283	3	0.554455	13	9.79	63.758	55.437	72.05	13.563	17.688	10.292	0.132	0.17	0.101	218	100	118	98.2517	4	0.686833	13
URB058	13	6.84	70.326	71.658	69.235	33.472	36.501	31.054	0.292	0.312	0.276	437	211	226	13	5.93	66.147	71.886	60.635	30.899	39.3	25.445	0.275	0.328	0.235	261	136	125	96.6981	6	0.746341	13	1.01	77.321	73.126	82.342	37.403	32.698	46.626	0.317	0.287	0.366	176	75	101	100	4	0.566434	13
BL1071	13	32.36	103.798	108.159	100.289	6.614	5.015	8.383	0.066	0.05	0.083	393	209	184	13	21.77	97.046	111.186	86.08	6.717	7.279	6.124	0.067	0.072	0.061	228	112	116	100	4	0.603774	13	10.62	114.724	105.823	128.969	6.486	0.918	12.899	0.064	0.009	0.126	165	97	68	91.2587	4	0.605364	13
MMP9	13	32.08	110.411	113.174	108.673	10.234	9.308	11.017	0.101	0.092	0.108	418	200	218	13	19.86	103.763	118.465	92.204	10.55	7.337	12.675	0.104	0.073	0.124	221	92	129	99.7642	7	0.632075	13	12.38	121.21	106.741	141.868	9.91	11.036	10.625	0.098	0.109	0.105	197	108	89	98.6014	5	0.670213	13
OarAE16	13	-	120.645	122.482	119.69	-	-	-	-	-	-	467	202	265	13	-	114.313	125.802	104.878	-	-	-	-	-	-	213	93	120	79.4811	8	0.777778	13	-	131.12	117.776	152.493	-	-	-	-	-	-	254	109	145	92.6573	8	0.830189	13
TGLA357	14	25.89	0	0	0	0	0	0	0	0	0	401	201	200	14	29.6	0	0	0	10.745	9.121	12.187	0.106	0.09	0.12	254	113	141	98.5849	7	0.708134	14	25.89	0	0	0	0	0	0	0	0	0	147	88	59	87.5874	6	0.59761	14
INRA38	14	5.41	0	0	0	12.222	8.452	16.387	0.12	0.084	0.158	206	118	88	-	-	-	-	-	-	-	-	-	-	-	-	-	-	-	-	-	14	5.41	0	0	0	15.908	7.972	28.47	0.154	0.079	0.257	206	118	88	99.6503	5	0.744755	14
CSRD47	14	23.39	12.222	8.452	16.387	7.49	8.553	6.313	0.074	0.085	0.063	443	221	222	14	23.39	10.745	9.121	12.187	7.86	9.335	6.54	0.078	0.092	0.065	295	142	153	100	8	0.801887	14	6.64	15.908	7.972	28.47	12.591	14.004	9.483	0.123	0.136	0.094	148	79	69	88.986	6	0.671875	14
BMS2213	14	11.65	19.712	17.005	22.7	8.699	11.03	6.195	0.086	0.109	0.062	161	71	90	14	11.65	18.605	18.456	18.727	9.141	12.941	5.35	0.09	0.127	0.053	161	71	90	100	3	0.471698	-	-	-	-	-	-	-	-	-	-	-	-	-	-	-	-	-	14
LS29	14	21.82	28.41	28.035	28.895	16.27	18.376	14.5	0.157	0.176	0.141	409	192	217	14	9.36	27.746	31.397	24.077	19.069	19	19.648	0.182	0.181	0.187	214	100	114	100	6	0.65566	14	12.78	28.499	21.976	37.952	13.334	17.308	10.537	0.13	0.166	0.104	195	92	103	98.0769	5	0.558719	14
HAUT14	14	26.42	44.68	46.411	43.395	14.393	15.131	14.173	0.14	0.147	0.138	488	239	249	14	16.28	46.815	50.397	43.725	12.426	11.211	13.466	0.122	0.11	0.131	242	135	107	98.5849	10	0.717703	14	10.24	41.832	39.285	48.489	16.452	20.717	13.833	0.159	0.196	0.135	246	104	142	99.6503	7	0.72028	14
ILSTS02	14	21.87	59.074	61.542	57.568	12.617	15.997	9.783	0.124	0.155	0.097	396	165	231	14	8.99	59.241	61.608	57.191	14.159	20.739	9.767	0.138	0.196	0.096	227	90	137	100	4	0.627358	14	13.12	58.284	60.001	62.322	10.602	11.25	9.892	0.104	0.111	0.098	169	75	94	100	5	0.496503	14
CSRD63	14	20.89	71.691	77.539	67.351	10.825	14.634	7.933	0.107	0.142	0.079	357	158	199	14	7.46	73.4	82.347	66.958	15.823	17.765	12.616	0.153	0.171	0.124	131	51	80	98.5849	4	0.449761	14	14.52	68.887	71.252	72.214	5.718	9.376	3.949	0.057	0.093	0.039	226	107	119	100	5	0.72028	14
RM128	14	-	82.516	92.174	75.284	-	-	-	-	-	-	354	187	167	14	-	89.223	100.112	79.574	-	-	-	-	-	-	206	124	82	93.6321	5	0.616915	14		74.604	80.628	76.163	-	-	-	-	-	-	148	63	85	98.951	6	0.452297	14
MCMA16	15	19.45	0	0	0	5.641	1.466	13.599	0.056	0.015	0.133	272	141	131	15	16.36	0	0	0	5.163	1.525	14.528	0.051	0.015	0.141	179	102	77	95.5189	4	0.517241	15	3.09	0	0	0	6.67	0	9.741	0.066	0	0.096	93	39	54	90.9091	2	0.40613	15
BR3510	15	20.81	5.641	1.466	13.599	10.212	14.606	3.473	0.101	0.142	0.035	301	162	139	15	16.01	5.163	1.525	14.528	9.994	13.099	4.055	0.099	0.128	0.04	198	108	90	99.2925	4	0.516588	15	5.72	6.67	0	9.741	13.235	23.9	9.32	0.129	0.222	0.092	103	54	49	100	2	0.398601	15
BMS1004	15	27.91	15.852	16.072	17.073	5.88	2.102	9.47	0.059	0.021	0.094	378	195	183	15	24.43	15.157	14.624	18.583	4.235	3.086	5.216	0.042	0.031	0.052	226	123	103	100	7	0.617925	15	4.01	19.904	23.9	19.061	8.898	0	13.48	0.088	0	0.132	152	72	80	100	4	0.5	15
ADCYC	15	20.6	21.733	18.173	26.543	14.494	16.358	13.805	0.141	0.158	0.135	295	137	158	15	12.69	19.392	17.71	23.799	17.927	17.712	17.959	0.172	0.17	0.172	179	82	97	89.6226	3	0.552632	15	8.7	28.802	23.9	32.542	7.139	12.239	3.98	0.071	0.12	0.04	116	55	61	96.8531	4	0.444043	15
MAF65	15	21.83	36.226	34.532	40.348	20.724	19.218	22.535	0.196	0.183	0.211	516	254	262	15	14.57	37.318	35.422	41.759	21.106	18.41	25.771	0.199	0.176	0.237	273	134	139	96.2264	8	0.789216	15	7.25	35.941	36.139	36.522	20.223	22.66	21.45	0.192	0.212	0.202	243	120	123	96.5035	4	0.771739	15
HBB2/i	15	15.49	56.95	53.749	62.883	9.028	7.313	12.305	0.089	0.073	0.121	348	170	178	15	9.19	58.424	53.832	67.53	6.795	8.264	7.449	0.068	0.082	0.074	205	108	97	100	4	0.551887	15	6.33	56.164	58.799	57.972	12.379	0	16.215	0.121	0	0.157	143	62	81	97.2028	3	0.469534	15
BMS2812	15	14.07	65.979	61.063	75.189	13.189	19.655	5.979	0.129	0.187	0.06	266	137	129	15	7.15	65.219	62.097	74.979	14.562	20.686	5.279	0.142	0.196	0.053	119	68	51	100	4	0.400943	15	7.18	68.543	58.799	74.187	11.021	20.353	7.238	0.108	0.193	0.072	147	69	78	100	3	0.48951	15
BMS1660	15	41.37	79.168	80.718	81.168	9.697	11.059	8.496	0.096	0.109	0.084	440	202	238	15	32.51	79.781	82.783	80.258	8.78	9.822	7.678	0.087	0.097	0.076	267	132	135	100	5	0.79717	15	9.03	79.564	79.151	81.424	11.329	13.978	9.426	0.111	0.136	0.093	173	70	103	100	3	0.597902	15
RM004	15	33.77	88.865	91.777	89.664	10.026	9.351	10.353	0.099	0.092	0.102	487	250	237	15	17.79	88.562	92.604	87.936	10.208	7.915	11.56	0.101	0.078	0.114	272	145	127	99.0566	10	0.847619	15	16	90.893	93.13	90.85	9.728	11.319	8.82	0.096	0.111	0.087	215	105	110	90.035	8	0.771863	15
BM848	15	21.49	98.891	101.128	100.016	13.902	9.333	18.748	0.136	0.092	0.179	404	184	220	15	12.01	98.77	100.52	99.497	13.865	8.29	21.101	0.135	0.082	0.199	171	81	90	95.9906	5	0.573529	15	9.62	100.621	104.449	99.67	13.904	11.115	16.006	0.136	0.109	0.155	233	103	130	92.8322	7	0.796992	15
MCM159	15	-	112.793	110.461	118.764	-	-	-	-	-	-	380	181	199	15	-	112.635	108.809	120.598	-	-	-	-	-	-	227	109	118	97.8774	4	0.682692	15	-	114.524	115.564	115.676	-	-	-	-	-	-	153	72	81	100	5	0.524476	15
RM106	16	51.62	0	0	0	6.055	2.132	9.271	0.06	0.021	0.092	491	232	259	16	38.15	0	0	0	6.627	1.995	10.215	0.066	0.02	0.101	292	140	152	99.5283	7	0.819905	16a	13.6	0	0	0	4.514	2.152	7.127	0.045	0.022	0.071	199	92	107	99.4755	3	0.638596	16
BM1225	16	11.32	6.055	2.132	9.271	29.214	22.614	32.477	0.263	0.212	0.286	437	207	230	16	10.69	6.627	1.995	10.215	23.936	18.076	27.172	0.223	0.173	0.248	270	121	149	95.7547	8	0.689655	16a	-	4.514	2.152	7.127	-	-	-	-	-	-	167	86	81	90.9091	5	0.673077	16
TGLA126	16	17.82	35.27	24.746	41.747	21.415	32.522	15.839	0.202	0.286	0.153	357	163	194	16	12.29	30.563	20.071	37.386	20.479	28.488	16.392	0.194	0.258	0.158	212	94	118	96.2264	6	0.72549	16b	5.54	0	0	0	19.928	32.561	12.546	0.189	0.286	0.123	145	69	76	97.5524	5	0.501792	16
OarHH62	16	34.18	56.684	57.267	57.587	10.94	20.181	4.685	0.108	0.192	0.047	510	235	275	16	15.75	51.043	48.559	53.778	10.433	19.677	3.551	0.103	0.187	0.035	278	128	150	95.5189	8	0.833333	16b	18.43	19.928	32.561	12.546	11.415	20.996	5.436	0.112	0.198	0.054	232	107	125	92.4825	7	0.758491	16
MCM506A	16	-	67.624	77.449	62.271	-	-	-	-	-	-	420	205	215	16	-	61.475	68.236	57.329	-	-	-	-	-	-	184	91	93	81.8396	6	0.6	16b	-	31.343	53.557	17.982	-	-	-	-	-	-	236	114	122	99.4755	7	0.750877	16
MNS101A/i	17	21.67	0	0	0	0	0	0	0	0	0	454	225	229	17	10.37	0	0	0	21.89	13.307	33.224	0.206	0.13	0.291	279	131	148	98.8208	7	0.725118	17	21.67	0	0	0	0	0	0	0	0	0	175	94	81	98.2517	6	0.651246	17
MNS101A/ii	17	4.86	0	0	0	19.213	11.768	28.44	0.183	0.116	0.257	104	47	57	-	-	-	-	-	-	-	-	-	-	-	-	-	-	-	-	-	17	4.86	0	0	0	14.985	9.502	21.437	0.146	0.094	0.202	104	47	57	67.6573	5	0.603093	-
VH98	17	32.21	19.213	11.768	28.44	8.929	10.656	7.278	0.088	0.105	0.072	538	265	273	17	16.06	21.89	13.307	33.224	9.679	12.053	7.179	0.096	0.118	0.071	279	138	141	100	7	0.712264	17	16.28	14.985	9.502	21.437	8.331	8.866	7.586	0.083	0.088	0.075	259	127	132	100	6	0.79021	17
CP49	17	17.95	28.143	22.424	35.718	17.946	20.797	14.707	0.172	0.197	0.143	274	133	141	17	10.11	31.568	25.36	40.403	18.678	21.101	15.236	0.179	0.199	0.148	130	67	63	100	3	0.386792	17	7.94	23.316	18.369	29.023	17.144	21.673	13.94	0.165	0.204	0.136	144	66	78	100	3	0.531469	17
MAF209	17	15.48	46.089	43.222	50.425	20.476	29.191	13.829	0.194	0.263	0.135	452	235	217	17	10.02	50.246	46.462	55.639	23.008	36.991	12.381	0.215	0.315	0.121	246	132	114	98.3491	5	0.674641	17	5.47	40.461	40.042	42.963	17.199	18.632	16.076	0.166	0.178	0.155	206	103	103	96.1538	4	0.730909	17
BM7136	17	33.79	66.565	72.412	64.254	9.644	11.93	7.069	0.095	0.117	0.07	459	229	230	17	24.53	73.254	83.453	68.02	11.224	12.904	8.996	0.11	0.126	0.089	259	123	136	98.1132	7	0.730769	17	9.4	57.66	58.674	59.04	6.328	9.639	2.689	0.063	0.095	0.027	200	106	94	91.6084	6	0.736641	17
ILSTS58	17	23.61	76.209	84.343	71.323	15.842	12.856	19.011	0.153	0.126	0.181	415	198	217	17	19.4	84.479	96.357	77.016	14.374	10.533	18.374	0.14	0.104	0.176	268	125	143	91.0377	6	0.734694	17	4.23	63.987	68.313	61.728	19.484	17.95	21.625	0.186	0.172	0.204	147	73	74	96.5035	3	0.623188	17
EPCDV09	17	44.65	92.051	97.198	90.334	5.287	3.282	6.992	0.053	0.033	0.069	403	185	218	17	31.49	98.853	106.891	95.39	5.571	2.977	8.19	0.055	0.03	0.081	254	124	130	90.566	6	0.817708	17	13.23	83.471	86.262	83.353	4.232	3.95	4.251	0.042	0.039	0.042	149	61	88	92.4825	3	0.571429	17
BB1542A	17	-	97.338	100.48	97.327	-	-	-	-	-	-	454	222	232	17	-	104.424	109.867	103.58	-	-	-	-	-	-	247	124	123	100	5	0.707547	17	-	87.703	90.212	87.604	-	-	-	-	-	-	207	98	109	99.4755	4	0.708772	17
SRCRSP5	18	16.8	0	0	0	11.295	12.295	9.252	0.111	0.121	0.091	199	126	73	18	11.99	0	0	0	10.461	10.914	10.218	0.103	0.107	0.101	123	86	37	100	4	0.391509	18	4.81	0	0	0	13.018	17.038	7.106	0.127	0.164	0.071	76	40	36	99.3007	3	0.271127	18
ILSTS52	18	42.73	11.295	12.295	9.252	8.811	8.26	9.638	0.087	0.082	0.095	454	228	226	18	29.91	10.461	10.914	10.218	7.119	5.343	8.977	0.071	0.053	0.089	234	117	117	98.3491	6	0.688995	18	13.02	13.018	17.038	7.106	11.241	13.042	10.841	0.111	0.128	0.107	220	111	109	100	5	0.734266	18
BP33	18	24.6	20.107	20.554	18.89	16.12	10.012	21.679	0.156	0.099	0.204	416	206	210	18	19.63	17.58	16.257	19.195	15.159	10.423	18.121	0.147	0.103	0.174	228	113	115	95.9906	7	0.666667	18	5.11	24.259	30.08	17.947	17.615	8.956	27.582	0.169	0.089	0.251	188	93	95	98.951	6	0.646643	18
UWCA4	18	4.36	36.227	30.566	40.569	15.112	23.051	8.899	0.147	0.215	0.088	457	207	250	18	22.38	32.739	26.68	37.316	11.89	19.697	7.115	0.117	0.187	0.071	264	116	148	100	6	0.773585	18	4.36	41.874	39.036	45.529	20.607	26.136	14.117	0.195	0.24	0.138	193	91	102	100	4	0.688811	18
BMC5221	18	19.15	51.338	53.617	49.468	2.554	0	4.614	0.026	0	0.046	143	71	72	-	-	-	-	-	-	-	-	-	-	-	-	-	-	-	-	-	18	19.15	62.481	65.172	59.646	3.172	0	6.253	0.032	0	0.062	143	71	72	99.4755	8	0.522807	18
OarHH47	18	5.22	53.893	53.617	54.082	15.423	23.491	14.803	0.15	0.219	0.144	418	195	223	18	4.34	44.63	46.377	44.431	26.651	39.519	18.222	0.244	0.329	0.175	206	99	107	98.3491	6	0.650718	18	5.22	65.654	65.172	65.899	11.694	16.404	11.372	0.115	0.158	0.112	212	96	116	98.951	5	0.724382	18
TGLA122	18	5.55	69.316	77.108	68.885	7.983	8.994	0	0.079	0.089	0	89	50	39	-	-	-	-	-	-	-	-	-	-	-	-	-	-	-	-	-	18	5.55	77.347	81.576	77.271	6.5	7.691	0	0.065	0.076	0	89	50	39	67.4825	5	0.57513	18
MCMA26	18	19.35	77.299	86.102	68.885	7.755	3.486	11.036	0.077	0.035	0.109	393	185	208	18	18.35	71.28	85.896	62.653	7.701	3.497	10.784	0.076	0.035	0.106	224	101	123	98.5849	4	0.61244	18	4.15	83.848	89.267	77.271	18.12	7.51	27.702	0.174	0.075	0.252	169	84	85	97.9021	3	0.539286	18
CSSM18	18	16.46	85.054	89.588	79.921	11.807	4.858	17.522	0.116	0.048	0.168	250	106	144	18	16.46	78.981	89.393	73.437	11.881	5.026	17.186	0.117	0.05	0.165	250	106	144	99.5283	4	0.668246	-	-	-	-	-	-	-	-	-	-	-	-	-	-	-	-	-	18
CSAP28E	18	-	96.862	94.446	97.443	-	-	-	-	-	-	409	175	234	18	-	90.862	94.418	90.623	-	-	-	-	-	-	246	104	142	79.717	9	0.782353	18	-	101.968	96.777	104.973	-	-	-	-	-	-	163	71	92	84.0909	7	0.700405	18
L51143	19	24.3	0	0	0	12.009	8.966	14.309	0.118	0.089	0.139	429	179	250	19	20.23	0	0	0	12.912	9.725	15.559	0.126	0.096	0.151	278	120	158	98.8208	5	0.666667	19	4.24	0	0	0	8.475	0	12.26	0.084	0	0.12	151	59	92	100	2	0.548951	19
BM1558	19	12.44	12.009	8.966	14.309	18.373	18.306	18.608	0.176	0.175	0.178	353	179	174	19	9.27	12.912	9.725	15.559	18.262	19.906	17.358	0.175	0.189	0.167	242	131	111	99.5283	5	0.701422	19	3.29	8.475	0	12.26	19.854	16.737	23.859	0.189	0.161	0.222	111	48	63	95.8042	4	0.3213	19
MILVET8	19	18.09	30.382	27.272	32.917	13.06	14.604	10.605	0.128	0.142	0.104	314	168	146	19	12.06	31.174	29.631	32.918	13.847	19.574	7.457	0.135	0.186	0.074	151	85	66	100	3	0.575472	19	6.21	28.329	16.737	36.119	11.377	6.789	23.229	0.112	0.067	0.217	163	83	80	99.8252	4	0.576923	19
MCM61A	19	7.69	43.442	41.876	43.523	26.706	31.093	22.9	0.244	0.276	0.214	204	106	98	19	5	45.021	49.205	40.375	26.055	33.499	21.443	0.239	0.292	0.202	127	51	76	100	3	0.438679	19	2.7	39.706	23.526	59.348	28.334	27.775	28.3	0.256	0.252	0.256	77	55	22	100	2	0.321678	19
OarFCB304	19	56.41	70.148	72.969	66.423	5.323	2.578	8.366	0.053	0.026	0.083	418	204	214	19	38.27	71.076	82.704	61.818	6.02	2.245	9.293	0.06	0.022	0.092	241	106	135	100	5	0.721698	19	18.36	68.041	51.302	87.648	3.848	3.092	4.709	0.038	0.031	0.047	177	98	79	98.951	3	0.612676	19
HMH1R	19	-	75.471	75.547	74.789	-	-	-	-	-	-	532	260	272	19	-	77.096	84.949	71.111	-	-	-	-	-	-	272	131	141	97.6415	8	0.835749	19	-	71.889	54.394	92.356	-	-	-	-	-	-	260	129	131	100	9	0.741259	19
INR132B	20	35.68	0	0	0	16.796	12.162	20.757	0.162	0.119	0.196	494	232	262	20	22.71	0	0	0	16.977	10.902	22.198	0.164	0.107	0.208	270	121	149	100	6	0.787736	20	12.97	0	0	0	16.567	13.623	19.015	0.16	0.133	0.181	224	111	113	94.0559	6	0.754647	20
OARCP73	20	30.24	16.796	12.162	20.757	13.335	11.697	15.188	0.13	0.115	0.147	511	249	262	20	18.03	16.977	10.902	22.198	11.014	9.245	12.59	0.108	0.091	0.123	260	128	132	100	8	0.778302	20	12.28	16.567	13.623	19.015	16.004	14.209	18.335	0.155	0.138	0.176	251	121	130	95.4545	7	0.84	20
BM1258	20	14.83	30.131	23.86	35.946	14.89	20.12	10.123	0.145	0.191	0.1	411	193	218	20	8.69	27.991	20.147	34.788	10.939	16.698	5.639	0.108	0.161	0.056	185	75	110	99.5283	5	0.620853	20	6.18	32.572	27.832	37.35	19.725	24.803	15.498	0.188	0.23	0.15	226	118	108	94.0559	5	0.732342	20
TGLA387	20	31.62	45.022	43.98	46.068	12.617	16.527	9.111	0.124	0.16	0.09	425	246	179	20	18.89	38.93	36.845	40.427	12.856	16.234	10.58	0.126	0.157	0.104	218	124	94	96.934	8	0.703883	20	12.81	52.297	52.635	52.848	11.957	16.406	7.509	0.117	0.158	0.075	207	122	85	90.9091	6	0.773077	20
BM1818	20	35.79	57.639	60.507	55.18	13.889	17.393	11.099	0.135	0.167	0.109	471	221	250	20	25.11	51.786	53.079	51.007	12.91	14.358	11.745	0.126	0.14	0.115	272	113	159	95.9906	8	0.808824	20	10.71	64.253	69.041	60.357	15.608	21.869	8.818	0.151	0.206	0.087	199	108	91	83.3916	7	0.748954	20
UMJM32	20	-	71.528	77.9	66.279	-	-	-	-	-	-	509	243	266	20	-	64.696	67.437	62.752	-	-	-	-	-	-	297	132	165	98.3491	6	0.760766	20	-	79.862	90.911	69.176	-	-	-	-	-	-	212	111	101	92.1329	7	0.713208	20
BMS1787	21	21.04	0	0	0	6.988	6.397	7.355	0.069	0.064	0.073	518	234	284	21	7.87	0	0	0	7.404	5.561	8.884	0.074	0.055	0.088	299	136	163	98.5849	5	0.789474	21	13.26	0	0	0	6.025	6.61	5.423	0.06	0.066	0.054	219	98	121	98.0769	5	0.708185	21
OarCP20	21	16.68	6.988	6.397	7.355	9.3	10.224	8.637	0.092	0.101	0.086	234	104	130	21	4.85	7.404	5.561	8.884	12.594	10.58	14.932	0.123	0.104	0.145	85	38	47	41.9811	5	0.651685	21	12.81	6.025	6.61	5.423	5.469	9.035	3.001	0.054	0.089	0.03	149	66	83	88.986	4	0.596078	21
CSAP30E	21	-	16.288	16.621	15.993	-	-	-	-	-	-	492	241	251	21	-	19.998	16.142	23.816	-	-	-	-	-	-	280	141	139	100	5	0.731132	21	-	11.493	15.645	8.424	-	-	-	-	-	-	212	100	112	100	5	0.646853	21
HEL11	22	15.41	0	0	0	20.099	27.748	15.426	0.191	0.252	0.15	471	210	261	22	8.61	0	0	0	23.719	25.601	23.238	0.221	0.236	0.217	286	137	149	98.5849	12	0.808612	22	7.3	0	0	0	14.16	37.459	6.407	0.138	0.317	0.064	185	73	112	90.035	10	0.777385	22
BM4505	22	19.71	20.099	27.748	15.426	14.919	17.845	13.03	0.145	0.171	0.127	415	186	229	22	8.52	23.719	25.601	23.238	14.956	21.07	9.49	0.145	0.199	0.094	221	104	117	96.6981	6	0.62439	22	11.21	14.16	37.459	6.407	15.232	13.06	16.634	0.148	0.128	0.16	194	82	112	97.2028	5	0.661871	22
BMS882	22	18.07	35.019	45.593	28.456	8.878	11.09	6.529	0.088	0.109	0.065	444	225	219	22	10.44	38.675	46.671	32.728	5.675	7.185	5.063	0.057	0.071	0.05	200	109	91	100	4	0.551887	22	8.11	29.393	50.519	23.041	11.798	16.977	6.914	0.116	0.164	0.069	244	116	128	100	5	0.734266	22
MAF92	22	26.71	43.897	56.683	34.985	8.019	4.17	10.789	0.08	0.042	0.106	340	166	174	22	17.52	44.35	53.856	37.791	8.431	3.415	11.592	0.084	0.034	0.114	184	85	99	96.2264	3	0.446602	22	9.25	41.19	67.496	29.955	8.073	7.056	9.873	0.08	0.07	0.097	156	81	75	95.8042	3	0.572993	22
MAF36	22	-	51.916	60.853	45.774	-	-	-	-	-	-	453	192	261	22	-	52.781	57.271	49.383	-	-	-	-	-	-	243	114	129	100	5	0.688679	22	-	49.263	74.552	39.827	-	-	-	-	-	-	210	78	132	97.9021	3	0.660714	22
BM226	23	28.65	0	0	0	13.032	14.34	11.824	0.127	0.14	0.116	428	203	225	23	21.41	0	0	0	13.129	15.503	11.251	0.128	0.15	0.111	263	119	144	94.3396	6	0.745	23	7.32	0	0	0	13.817	11.814	15.238	0.135	0.116	0.148	165	84	81	68.1818	6	0.683673	23
CSRD148	23	45.78	13.032	14.34	11.824	4.504	3.961	5.284	0.045	0.04	0.053	440	205	235	23	36.03	13.129	15.503	11.251	4.513	4.623	4.935	0.045	0.046	0.049	264	110	154	98.5849	5	0.757143	23	9.76	13.817	11.814	15.238	4.374	2.289	5.859	0.044	0.023	0.058	176	95	81	96.6783	5	0.638989	23
BMS2270	23	29.88	17.536	18.301	17.108	7.432	10.628	4.377	0.074	0.105	0.044	344	152	192	23	26.19	17.642	20.125	16.186	7.589	11.696	3.855	0.075	0.115	0.038	228	102	126	67.9245	8	0.834483	23	3.69	18.191	14.102	21.097	6.065	4.886	6.031	0.06	0.049	0.06	116	50	66	70.4545	7	0.731707	23
AGLA269	23	5.71	24.969	28.929	21.486	10.758	13.892	9.053	0.106	0.135	0.09	388	178	210	23	15.59	25.231	31.821	20.041	12.297	15.367	9.808	0.121	0.149	0.097	260	126	134	99.5283	5	0.734597	23	5.71	24.257	18.988	27.128	12.962	18.784	8.009	0.127	0.179	0.079	128	52	76	99.3007	4	0.419014	23
RT9	23	4.41	35.727	42.821	30.539	3.218	3.638	2.455	0.032	0.036	0.025	124	68	56	-	-	-	-	-	-	-	-	-	-	-	-	-	-	-	-	-	23	4.41	37.219	37.772	35.137	3.752	4.419	7.76	0.037	0.044	0.077	124	68	56	66.4336	4	0.668421	-
ADCY1AP	23	17.72	38.945	46.459	32.994	14.786	17.353	12.913	0.144	0.167	0.126	288	133	155	23	14.77	37.528	47.188	29.849	14.056	15.802	13.115	0.137	0.153	0.128	183	83	100	95.283	3	0.554455	23	2.95	40.97	42.191	42.897	15.569	19.655	10.105	0.151	0.187	0.1	105	50	55	88.8112	3	0.429134	23
MNS83A	23	28.9	53.731	63.811	45.907	18.181	18.211	18.003	0.174	0.174	0.173	458	221	237	23	23.84	51.584	62.99	42.964	15.653	13.088	17.486	0.152	0.128	0.168	294	131	163	100	6	0.79717	23	5.52	56.54	61.846	53.002	23.04	28.593	18.975	0.215	0.258	0.181	164	90	74	100	5	0.63986	23
DIK2727A	23	-	71.912	82.022	63.91	-	-	-	-	-	-	545	266	279	23	-	67.238	76.078	60.45	-	-	-	-	-	-	294	146	148	98.1132	9	0.8125	23	-	79.58	90.439	71.978	-	-	-	-	-	-	251	120	131	98.7762	12	0.805654	23
OarJMP29	24	4.76	0	0	0	34.214	27.641	41.009	0.297	0.251	0.338	489	258	231	24	2.31	0	0	0	39.09	28.322	56.598	0.327	0.256	0.406	272	136	136	96.4623	5	0.756098	24	2.84	0	0	0	25.639	27.72	23.043	0.236	0.252	0.215	217	122	95	96.8531	4	0.732852	24
BP28	24	11.71	34.214	27.641	41.009	9.783	13.703	6.909	0.097	0.134	0.069	375	177	198	24	6.45	39.09	28.322	56.598	8.669	11.053	8.097	0.086	0.109	0.08	225	101	124	83.2547	6	0.666667	24	5.28	25.639	27.72	23.043	11.078	16.217	5.699	0.109	0.157	0.057	150	76	74	98.951	4	0.466431	24
FIBROSN	24	-	43.997	41.343	47.919	-	-	-	-	-	-	219	111	108	24	-	47.759	39.375	64.695	-	-	-	-	-	-	100	53	47	97.6415	3	0.299517	24	-	36.718	43.937	28.742	-	-	-	-	-	-	119	58	61	100	3	0.444056	24
MCM200	25	6.8	0	0	0	34.174	29.851	38.746	0.297	0.267	0.325	387	174	213	25	6.15	0	0	0	33.742	29.159	39.212	0.294	0.262	0.328	307	146	161	99.0566	12	0.838095	unassigned	-				-	-	-	-	-	-	80	28	52	98.0769	5	0.270463	25
BL25	25	14.22	34.174	29.851	38.746	17.867	21.691	13.94	0.171	0.204	0.136	373	189	184	25	8.94	33.742	29.159	39.212	20.399	21.805	18.319	0.193	0.205	0.175	225	114	111	97.1698	4	0.621359	25	5.52	0	0	0	13.502	18.568	8.326	0.132	0.178	0.082	148	75	73	98.4266	3	0.503546	25
BM6466	25	7.09	52.041	51.542	52.686	31.304	37.405	28.084	0.278	0.317	0.255	300	133	167	25	4.8	54.141	50.964	57.532	32.953	34.478	32.033	0.289	0.299	0.283	215	95	120	95.9906	6	0.578431	25	2.69	13.502	18.568	8.326	25.835	43.31	21.047	0.238	0.35	0.199	85	38	47	67.1329	3	0.364583	25
FCB266	25	-	83.346	88.947	80.77	-	-	-	-	-	-	412	186	226	25	-	87.095	85.443	89.565	-	-	-	-	-	-	234	104	130	93.8679	6	0.718593	25	-	39.336	61.878	29.373	-	-	-	-	-	-	178	82	96	96.1538	5	0.64	25
BM6526	26	36.68	0	0	0	6.894	7.311	6.363	0.069	0.073	0.063	407	219	188	26	27.92	0	0	0	7.604	8.55	6.617	0.075	0.085	0.066	261	145	116	93.8679	6	0.733668	26	8.9	0	0	0	5.054	3.596	6.317	0.05	0.036	0.063	146	74	72	98.951	6	0.462898	26
LS40	26	7.77	6.894	7.311	6.363	19.678	23.179	17.378	0.187	0.217	0.167	385	169	216	26	3.97	7.604	8.55	6.617	22.955	25.969	22.79	0.215	0.239	0.213	246	108	138	100	4	0.698113	26	3.9	5.054	3.596	6.317	15.62	19.515	12.309	0.151	0.186	0.121	139	61	78	99.6503	3	0.51049	26
CSRD163	26	9.18	26.571	30.49	23.741	6.183	8.899	4.235	0.062	0.088	0.042	323	175	148	26	8.41	30.558	34.518	29.406	10.849	18.201	3.732	0.107	0.174	0.037	143	79	64	82.0755	2	0.517241	26	9.18	20.674	23.112	18.626	6.894	9.807	5.033	0.069	0.097	0.05	180	96	84	90.5594	4	0.760618	26
JMP58	26	10.58	32.755	39.389	27.976	7.167	11.099	4.02	0.071	0.109	0.04	119	57	62	-	-	-	-	-	-	-	-	-	-	-	-	-	-	-	-	-	26	10.56	27.567	32.919	23.659	7.568	11.531	4.589	0.075	0.113	0.046	119	57	62	73.7762	3	0.597156	26
JMP51	26	18.67	39.921	50.488	31.996	11.373	7.517	13.965	0.112	0.075	0.136	441	204	237	26	18.67	41.407	52.72	33.138	11.448	7.546	13.95	0.113	0.075	0.136	231	114	117	97.1698	6	0.679612	26	-	35.135	44.45	28.248	-	-	-	-	-	-	210	90	120	96.8531	4	0.67148	26
BM203	26	-	51.294	58.005	45.961	-	-	-	-	-	-	232	107	125	26	-	52.855	60.266	47.088	-	-	-	-	-	-	232	107	125	99.5283	7	0.739336	-	-	-	-	-	-	-	-	-	-	-	-	-	-	-	-	-	26
MAF48	X/Y	30.57	0	0	0	0.776	0	1.339	0.008	0	0.013	131	56	75	X/Y	30.57	0	0	0	0.776	0	1.338	0.008	0	0.013	131	56	75	100	4	0.367925	-	-	-	-	-	-	-	-	-	-	-	-	-	-	-	-	-	X/Y
MCM158	X/Y	2.29	0.776	0	1.339	50.719	21.452	100	0.384	0.202	0.5	481	214	267	X/Y	2.26	0.776	0	1.338	47.155	18.398	99.785	0.368	0.176	0.482	284	115	169	98.5849	7	0.727273	unassigned	-	-	-	-	-	-	-	-	-	-	197	99	98	93.007	7	0.64684	X/Y
MNS46A	X	83.61	51.495	21.452	101.339	6.556	23.711	-	0.065	0.221	-	531	199	-	X	47.48	47.93	18.398	101.123	5.502	19.596	-	0.055	0.187	-	275	99	-	96.5732	4	0.71**	X	36.28	0	0	0	7.772	27.698	-	0.077	0.252	-	256	100	-	100	5	0.64	X
FCB19	X	87.77	58.051	45.163	101.339	6.497	17.262	-	0.065	0.166	-	533	200	-	X	48.93	53.432	37.994	101.123	6.722	17.857	-	0.067	0.171	-	267	94	-	93.1464	4	0.59**	X	38.93	7.772	27.698	0	6.125	16.393	-	0.061	0.158	-	266	106	-	100	3	0.6***	15
MCM184	X	80.96	64.548	62.425	101.339	8.989	24.313	-	0.089	0.226	-	542	216	-	X	49.66	60.154	55.85	101.123	8.277	21.377	-	0.082	0.202	-	310	130	-	93.7695	5	0.72**	X	31.45	13.897	44.091	0	9.999	29.158	-	0.099	0.262	-	232	86	-	95.0562	5	0.53***	X
CSRD81	X	101.66	73.537	86.738	101.339	4.611	11.603	-	0.046	0.114	-	564	225	-	X	57.97	68.431	77.228	101.123	4.212	10.697	-	0.042	0.105	-	279	101	-	96.8847	6	0.74**	X	43.8	23.897	73.249	0	5.071	12.777	-	0.051	0.125	-	285	124	-	99.1011	6	0.78***	X
AE25	X	66.5	78.148	98.341	101.339	14.39	49.224	-	0.14	0.377	-	557	222	-	X	37.06	72.643	87.925	101.123	13.583	46.23	-	0.133	0.364	-	300	118	-	99.0654	4	0.73**	X	29.49	28.968	86.026	0	15.426	55.613	-	0.15	0.402	-	257	104	-	98.427	4	0.69***	X
CP131	X	84.97	92.538	147.565	101.339	6.677	23.045	-	0.066	0.215	-	555	211	-	X	45.92	86.226	134.155	101.123	6.659	25.455	-	0.066	0.235	-	299	115	-	100	7	0.69**	X	39.14	44.394	141.639	0	6.551	19.662	-	0.065	0.187	-	256	96	-	99.7753	5	0.58***	X
MCM25	X	-	99.215	170.61	101.339	-	-	-	-	-	-	533	198	-	X	-	92.885	159.61	101.123	-	-	-	-	-	-	266	85	181	98.7539	4	0.53**	X	-	50.945	161.301	0	-	-	-	-	-	-	267	113	154	97.9775	5	0.76***	X
BMS1247	unassigned	-	-	-	-	-	-	-	-	-	-	322	149	173	unassigned		-	-	-	-	-	-	-	-	-	178	79	99	79.2453	3	0.619048	unassigned	5	-	-	-	-	-	-	-	-	-	144	70	74	96.1538	5	0.44	5
BMS1948	unassigned	-	-	-	-	-	-	-	-	-	-	168	78	90	unassigned		-	-	-	-	-	-	-	-	-	76	46	30	90.0943	2	0.314136	unassigned	21	-	-	-	-	-	-	-	-	-	92	32	60	78.6713	2	0.364444	21
GHRHR	excluded	-	-	-	-	-	-	-	-	-	-	16	15	1	excluded		-	-	-	-	-	-	-	-	-	16	15	1	90.0943	2	0.057592	-		-	-	-	-	-	-	-	-	-	-	-	-	-	-	-	4
HBB2/ii	unassigned	-	-	-	-	-	-	-	-	-	-	35	16	19	unassigned		-	-	-	-	-	-	-	-	-	35	16	19	55.1887	5	0.323864	-		-	-	-	-	-	-	-	-	-	-	-	-	-	-	-	-
* Excluded from chromosome 2 analysis
** In Soay sheep map [8]
*** In females only
[truncated: 4 more columns]
