# Supplementary material for: Genetic linkage map of a wild genome: genomic structure, recombination and sexual dimorphism in bighorn sheep
Source: BMC Genomics. 2010 Sep 28;11:524. doi: 10.1186/1471-2164-11-524 (PMC3091677; doi:10.1186/1471-2164-11-524)
Supplement: Additional file 3 — Comparison of intervals present in both population-specific bighorn sheep maps. XLS file displaying comparison of intervals present in both population-specific bighorn sheep maps. [file 1471-2164-11-524-S3.XLS]

## Sheet: Sheet1
Additional file 3: Comparison of intervals present in both population-specific bighorn sheep maps
				Interval length
				National Bison Range (NBR)				Ram Mountain (RM)
Marker 1	Marker 2	NBR Linkage group	RM linkage group	sex-averaged	Female	Male	SDI	sex-averaged	Female	Male	SDI
EPCDV21	HUJII77	1	1	23.41	26.448	20.99	0.260029	24.636	28.129	21.734	0.294239
HUJII77	MCMA54/i	1	1	4.383	4.733	4.068	0.163471	4.564	6.873	1.81	2.79724
MCMA54/i	BM6465	1	1	21.992	23.7	20.484	0.157001	24.852	28.068	23.785	0.180071
BM6465	INRA130	1	1	5.454	6.47	4.729	0.368154	8.81	6.972	10.19	-0.461561
INRA130	INRA3	1	1	13.36	14.508	12.384	0.171512	14.022	8.253	15.464	-0.873743
INRA3	BL41	1	1	17.568	19.504	16.326	0.194659	16.464	19.81	16.83	0.177065
BL41	KIA1355	1	1	22.63	20.212	24.852	-0.229567	40.655	44.22	35.701	0.238621
KIA1355	BMS574	1	1	16.406	22.882	11.032	1.07415	21.249	18.857	25.221	-0.337487
BMS574	MAF64	1	1	3.217	6.308	0	> 0	5.716	5.664	5.622	0.00747065
MAF64	MNS94A	1	1	16.029	15.585	17.41	-0.1171	11.847	16.389	7.497	1.18607
MNS94A	BMS2572	1	1	35.428	46.252	29.83	0.55052	38.426	40.693	38.353	0.0610122
BMS2572	MNS72A	1	1	6.115	7.213	5.42	0.330812	1.103	3.318	0	> 0
MNS72A	BM7145	1	1	13.108	13.305	12.753	0.0432839	17.545	17.275	16.959	0.0186332
BM7145	LS6	1	1	6.224	4.564	7.357	-0.611963	10.201	11.824	8.535	0.385354
LS6	MCM130	1	1	17.665	18.928	16.072	0.1777	16.338	18.302	16.606	0.102132
MCM130	LS105	1	1	7.345	12.704	3.805	2.33876	13.403	1.857	15.203	-7.18686
LS105	CSSM19	1	1	31.917	26.991	37.725	-0.397688	19.127	36.832	11.325	2.25227
CSSM19	KD721	1	1	13.148	19.908	4.458	3.46568	11.124	0	14.348	< 0
KD721	BMS2263	1	1	12.309	4.455	20.309	-3.5587	24.654	36.75	20.643	0.780264
LS42	CSRD65	2a	2a	10.937	11.642	10.416	0.117704	6.514	6.806	6.355	0.0709677
CSRD65	OarFCB226	2a	2a	31.755	29.676	31.71	-0.0685402	32.725	42.562	25.81	0.649051
OarFCB226	BMS381	2a	2a	10.549	17.421	5.785	2.01141	8.951	8.264	10.393	-0.257623
BM4006	BL1080	2b	2a	9.902	13.068	8.491	0.539041	11.041	9.356	14.484	-0.548097
BL1080	BM4005	2b	2a	9.666	4.733	12.082	-1.55271	11.062	13.523	0	> 0
BM4005	TGLA10	2b	2a	3.54	4.177	3.229	0.293589	7.121	4.653	16.786	-2.60757
TGLA10	RM321	2b	2a	12.052	10.593	13.346	-0.259889	8.584	5.565	11.491	-1.06487
RM321	BM81124	2b	2a	12.057	12.653	11.558	0.0947396	18.015	20.513	15.258	0.344409
BM81124	TGLA377/i	2b	2a	20.62	24.795	18.115	0.368755	23.425	26.776	19.896	0.345798
TGLA377/i	CSRD54	2b	2a	22.536	29.394	18.369	0.600196	18.738	17.07	21.04	-0.232572
CSRD54	MNS03A	2b	2a	10.125	10.827	9.937	0.0895643	10.524	10.918	12.08	-0.10643
MNS03A	BMS1126	2b	2a	23.181	35.917	15.383	1.33485	11.82	0	24.348	< 0
MCM512	INHA	2b	2b	5.648	7.133	4.521	0.577748	8.264	4.988	10.575	-1.12009
BLGI2	TGLA377/ii	3a	3a	10.294	8.136	13.084	-0.608161	8.004	5.974	9.563	-0.60077
TGLA377/ii	ILSTS28	3a	3a	0	0	0	0	0.708	1.448	0	> 0
ILSTS28	BMS460	3a	3a	10.799	11.293	10.183	0.109005	13.425	16.226	11.645	0.393388
BM8118	BMS710	3a	3b	12.493	14.746	10.501	0.404247	12.493	36.044	0	> 0
KRT2_13	KP6	3a	3c	18.948	12.607	22.698	-0.800428	7.907	7.43	8.574	-0.15397
KP6	RM154	3a	3c	23.41	27.331	21.972	0.243901	47.69	38.666	53.833	-0.392257
RM154	TMP3R20	3a	3c	2.613	1.853	3.317	-0.79007	5.609	3.584	7.734	-1.15792
CSAP39E	BMS772	3b	3c	10.42	19.876	3.377	4.8857	4.155	6.237	0	> 0
BMS772	CSSME76	3b	3c	8.497	3.729	13.989	-2.75141	14.501	11.813	21.198	-0.794464
BMS1788	MCM218	4	4a	13.491	12.065	14.637	-0.213179	18.506	21.561	16.735	0.288378
MCM218	BMS1172	4	4a	21.928	21.969	21.651	0.0146875	15.004	17.801	13.921	0.278716
BMS1172	MAF70	4	4a	15.94	20.874	11.592	0.800725	20.657	15.133	23.116	-0.527523
CP26	BM3212/ii	4	4b	35.622	53.024	26.812	0.977622	34.521	41.812	29.327	0.425717
BM3212/ii	MCM73	4	4b	7.603	12.568	3.82	2.29005	5.954	5.822	6.048	-0.0388183
MCM380	TGLA303	5	5a	16.769	17.659	15.272	0.156299	11.021	9.419	18.111	-0.922816
TGLA303	JAZ	5	5a	30.723	31.918	29.926	0.0665642	21.836	10.681	100	-8.36242
MNS45	EPCDV17	5	5b	16.786	7.936	23.931	-2.0155	17.983	14.96	18.663	-0.247527
CP125	MCM204	6	6	10.664	3.731	25.927	-5.94908	9.329	4.236	15.283	-2.60788
HH55	JMP36	6	6	5.939	7.542	4.626	0.63035	9.586	9.495	7.716	0.23056
MCMA9	BM4621	6	6	11.693	13.417	9.982	0.344119	16.066	13.106	20.695	-0.579048
BM4621	MCM140	6	6	4.184	3.181	4.74	-0.490097	7.599	3.936	10.477	-1.66184
MCM140	CSRD93	6	6	27.084	39.814	18.951	1.10089	17.466	24.354	10.7	1.27607
CSRD93	JMP8	6	6	4.811	5.952	3.758	0.583821	7.604	5.894	9.958	-0.689515
JMP8	BL1038	6	6	23.718	26.878	19.51	0.377652	22.446	19.513	26.643	-0.365397
MNS24A	LS55	7	7	23.349	22.144	24.659	-0.113575	23.994	31.88	22.002	0.448959
LS55	CANP3S4	7	7	25.309	24.484	24.865	-0.0155612	13.984	17.041	9.423	0.808447
CANP3S4	ALDH1A2	7	7	8.203	11.845	3.769	2.14274	17.13	19.322	15.245	0.267432
ALDH1A2	BMS1620	7	7	27.673	34.247	24.378	0.404832	30.43	47.645	20.204	1.3582
BMS1620	BMS2466/i	7	7	3.47	4.058	2.838	0.42988	3.091	5.017	1.597	2.14152
BMS2466/i	BMS2721	7	7	17.724	16.718	18.996	-0.13626	14.946	15.121	14.528	0.0408177
BMS2721	MCM156	7	7	6.741	9.11	3.884	1.34552	6.807	8.935	4.686	0.906743
MCM156	ILSTS20	7	7	14.123	8.201	19.809	-1.41544	12.885	6.409	19.443	-2.0337
MNS50	INRA127	8	8a	13.136	6.091	20.567	-2.37662	13.043	6.894	20.308	-1.94575
BMS434	KD101	8	8b	4.431	5.67	3.281	0.728132	0	0	0	0
KD101	MYB	8	8b	10.82	12.476	9.966	0.251856	23.308	22.498	19.699	0.142088
MYB	URB024	8	8b	32.996	55.505	21.87	1.53795	31.854	111.615	17.444	5.39848
URB024	BMS1967	8	8b	18.269	13.457	24.022	-0.785093	8.527	2.834	12.058	-3.25476
BMS425	CSSM66	9	9	15.755	17.934	14.04	0.27735	18.786	18.327	19.338	-0.0551645
CSSM66	ILSTS11	9	9	12.977	13.261	12.752	0.0399153	12.767	14.227	11.842	0.201402
ILSTS11	EPCDV08	9	9	11.307	12.752	10.249	0.244219	13.789	3.894	24.405	-5.26733
EPCDV08	BM4630	9	9	7.67	6.935	8.227	-0.186301	12.897	20.666	0	> 0
BM4630	MCMA54/ii	9	9	2.311	3.562	1.109	2.2119	7.894	8.313	13.132	-0.579694
MCMA54/ii	BMS1304	9	9	17.431	19.953	15.841	0.25958	21.142	14.385	27.771	-0.930553
BMS1304	MNS89A	9	9	24.772	28.42	22.047	0.289064	19.824	23.205	17.214	0.348031
MNS89A	RJH1	9	9	19.699	19.091	19.799	-0.0370855	14.049	15.79	12.372	0.276269
OarSEJ11	AGLA226	10	10	0.864	0.871	0.843	0.0332147	0	0	0	0
AGLA226	OarSEJ13	10	10	1.035	0.965	1.054	-0.092228	0	0	0	0
OarSEJ13	OarSEJ12	10	10	3.34	2.653	3.979	-0.499812	6.872	4.601	10.089	-1.19278
OarSEJ12	CSRD87	10	10	20.644	20.21	20.984	-0.0382979	23.734	33.322	15.432	1.15928
CSRD87	VH117	10	10	9.298	12.269	6.011	1.04109	9.408	16.206	3.479	3.65824
VH117	BMS2466/ii	10	10	12.681	12.478	13.803	-0.106187	19.628	19.366	21.344	-0.102138
BMS2466/ii	DB3	10	10	12.441	7.735	16.279	-1.10459	7.31	0	14.71	< 0
TGLA51	FCB193	11	11	26.285	24.889	28.054	-0.127165	19.865	23.743	15.564	0.525508
FCB193	EPCDV23	11	11	7.323	11.317	3.035	2.72883	10.892	20.691	5.526	2.7443
EPCDV23	CSSM08	11	11	37.601	36.293	38.875	-0.0711432	47.565	32.006	57.611	-0.800006
REND322	HUJ614	12	12	5.872	4.757	6.901	-0.450704	5.678	0	10.088	< 0
HUJ614	BM4025	12	12	21.899	18.895	24.635	-0.303784	19.388	17.746	20.56	-0.158571
BM4025	CSAP01E	12	12	14.429	18.893	11.751	0.607778	22.141	22.783	19.326	0.178878
CSAP01E	CSSM03	12	12	15.896	18.078	14.316	0.262783	17.187	21.06	15.999	0.316332
CSSM03	MCMA52	12	12	13.742	17.082	11.107	0.537949	17.464	5.599	27.543	-3.91927
MCMA52	BM719	12	12	14.937	16.091	13.595	0.183597	11.231	10.307	11.839	-0.148637
BM719	INRA35	12	12	4.904	10.763	1.158	8.29447	3.838	2.664	4.612	-0.731231
INRA35	HUJ625	12	12	8.521	10.032	6.408	0.565543	12.822	15.285	10.642	0.43629
MNS97A/i	BMC1222	13	13	21.729	23.143	20.569	0.12514	17.499	8.041	25.422	-2.16155
BMC1222	SCYAMS	13	13	11.924	12.566	11.351	0.107039	15.663	17.289	17.131	0.00922305
SCYAMS	MCM152	13	13	18.51	18.481	18.843	-0.0195877	15.889	21.801	8.925	1.44269
MCM152	HUJ616	13	13	9.199	10.449	7.968	0.31137	14.707	8.306	20.572	-1.47676
HUJ616	URB058	13	13	4.785	7.247	1.904	2.8062	13.563	17.689	10.292	0.718714
URB058	BL1071	13	13	30.899	39.3	25.445	0.544508	37.403	32.697	46.627	-0.426033
BL1071	MMP9	13	13	6.717	7.279	6.124	0.188602	6.486	0.918	12.899	-13.0512
MMP9	OarAE16	13	13	10.55	7.337	12.674	-0.727409	9.91	11.035	10.625	0.0385882
TGLA357	CSRD47	14	14	10.745	9.121	12.187	-0.336147	15.908	7.972	28.47	-2.57125
CSRD47	LS29	14	14	17.001	22.276	11.89	0.873507	12.591	14.004	9.482	0.476904
LS29	HAUT14	14	14	19.069	19	19.648	-0.0341053	13.333	17.309	10.537	0.642688
HAUT14	ILSTS02	14	14	12.426	11.211	13.466	-0.201142	16.452	20.716	13.833	0.497578
ILSTS02	CSRD63	14	14	14.159	20.739	9.767	1.12337	10.603	11.251	9.892	0.137384
CSRD63	RM128	14	14	15.823	17.765	12.616	0.408133	5.717	9.376	3.949	1.37427
MCMA16	BR3510	15	15	5.163	1.525	14.528	-8.52656	6.67	0	9.741	< 0
BR3510	BMS1004	15	15	9.994	13.099	4.055	2.23033	13.234	23.9	9.32	1.56438
BMS1004	ADCYC	15	15	4.235	3.086	5.216	-0.690214	8.898	0	13.481	< 0
ADCYC	MAF65	15	15	17.926	17.712	17.96	-0.0140018	7.139	12.239	3.98	2.07513
MAF65	HBB2/i	15	15	21.106	18.41	25.771	-0.399837	20.223	22.66	21.45	0.0564103
HBB2/i	BMS2812	15	15	6.795	8.265	7.449	0.109545	12.379	0	16.215	< 0
BMS2812	BMS1660	15	15	14.562	20.686	5.279	2.91855	11.021	20.352	7.237	1.81222
BMS1660	RM004	15	15	8.781	9.821	7.678	0.279109	11.329	13.979	9.426	0.483026
RM004	BM848	15	15	10.208	7.916	11.561	-0.46046	9.728	11.319	8.82	0.283333
BM848	MCM159	15	15	13.865	8.289	21.101	-1.54566	13.903	11.115	16.006	-0.440036
RM106	BM1225	16	16a	6.627	1.995	10.215	-4.1203	4.514	2.152	7.127	-2.3118
TGLA126	OarHH62	16	16b	20.48	28.488	16.392	0.737921	19.928	32.561	12.546	1.59533
OarHH62	MCM506A	16	16b	10.432	19.677	3.551	4.54126	11.415	20.996	5.436	2.8624
MNS101A/i	VH98	17	17	21.89	13.307	33.224	-1.49673	14.985	9.502	21.437	-1.25605
VH98	CP49	17	17	9.678	12.053	7.179	0.678925	8.331	8.867	7.586	0.168864
CP49	MAF209	17	17	18.678	21.102	15.236	0.385009	17.145	21.673	13.94	0.554735
MAF209	BM7136	17	17	23.008	36.991	12.381	1.98772	17.199	18.632	16.077	0.158923
BM7136	ILSTS58	17	17	11.225	12.904	8.996	0.434415	6.327	9.639	2.688	2.58594
ILSTS58	EPCDV09	17	17	14.374	10.534	18.374	-0.744257	19.484	17.949	21.625	-0.204802
EPCDV09	BB1542A	17	17	5.571	2.976	8.19	-1.75202	4.232	3.95	4.251	-0.0762025
SRCRSP5	ILSTS52	18	18	10.461	10.914	10.218	0.0681151	13.018	17.038	7.106	1.39769
ILSTS52	BP33	18	18	7.119	5.343	8.977	-0.680142	11.241	13.042	10.841	0.203026
BP33	UWCA4	18	18	15.159	10.423	18.121	-0.738559	17.615	8.956	27.582	-2.07972
UWCA4	OarHH47	18	18	11.891	19.697	7.115	1.76838	23.78	26.136	20.37	0.283063
OarHH47	MCMA26	18	18	26.65	39.519	18.222	1.16875	18.194	24.095	11.372	1.1188
MCMA26	CSAP28E	18	18	19.582	8.522	27.97	-2.28209	18.12	7.51	27.702	-2.68868
L51143	BM1558	19	19	12.912	9.725	15.559	-0.599897	8.475	0	12.26	< 0
BM1558	MILVET8	19	19	18.262	19.906	17.359	0.146725	19.854	16.737	23.859	-0.425524
MILVET8	MCM61A	19	19	13.847	19.574	7.457	1.62492	11.377	6.789	23.229	-2.42156
MCM61A	OarFCB304	19	19	26.055	33.499	21.443	0.562235	28.335	27.776	28.3	-0.0188652
OarFCB304	HMH1R	19	19	6.02	2.245	9.293	-3.13942	3.848	3.092	4.708	-0.522639
INR132B	OARCP73	20	20	16.977	10.902	22.198	-1.03614	16.567	13.623	19.015	-0.395801
OARCP73	BM1258	20	20	11.014	9.245	12.59	-0.361817	16.005	14.209	18.335	-0.290379
BM1258	TGLA387	20	20	10.939	16.698	5.639	1.96116	19.725	24.803	15.498	0.6004
TGLA387	BM1818	20	20	12.856	16.234	10.58	0.534405	11.956	16.406	7.509	1.18484
BM1818	UMJM32	20	20	12.91	14.358	11.745	0.222478	15.609	21.87	8.819	1.47987
BMS1787	OarCP20	21	21	7.404	5.561	8.884	-0.597554	6.025	6.61	5.423	0.218883
OarCP20	CSAP30E	21	21	12.594	10.581	14.932	-0.411209	5.468	9.035	3.001	2.01066
HEL11	BM4505	22	22	23.719	25.601	23.238	0.101687	14.16	37.459	6.407	4.84657
BM4505	BMS882	22	22	14.956	21.07	9.49	1.22023	15.233	13.06	16.634	-0.27366
BMS882	MAF92	22	22	5.675	7.185	5.063	0.419119	11.797	16.977	6.914	1.45545
MAF92	MAF36	22	22	8.431	3.415	11.592	-2.39444	8.073	7.056	9.872	-0.399093
BM226	CSRD148	23	23	13.129	15.503	11.251	0.377922	13.817	11.814	15.238	-0.289826
CSRD148	BMS2270	23	23	4.513	4.622	4.935	-0.0677196	4.374	2.288	5.859	-1.56075
BMS2270	AGLA269	23	23	7.589	11.696	3.855	2.03398	6.066	4.886	6.031	-0.234343
AGLA269	ADCY1AP	23	23	12.297	15.367	9.808	0.566782	16.713	23.203	15.769	0.471431
ADCY1AP	MNS83A	23	23	14.056	15.802	13.115	0.20488	15.57	19.655	10.105	0.945077
MNS83A	DIK2727A	23	23	15.654	13.088	17.486	-0.336033	23.04	28.593	18.976	0.506798
OarJMP29	BP28	24	24	39.09	28.322	56.598	-0.998376	25.639	27.72	23.043	0.202968
BP28	FIBROSN	24	24	8.669	11.053	8.097	0.365073	11.079	16.217	5.699	1.84559
BL25	BM6466	25	25	20.399	21.805	18.32	0.190229	13.502	18.568	8.326	1.23012
BM6466	FCB266	25	25	32.954	34.479	32.033	0.0763588	25.834	43.31	21.047	1.05778
BM6526	LS40	26	26	7.604	8.55	6.617	0.292126	5.054	3.596	6.317	-0.756674
LS40	CSRD163	26	26	22.954	25.968	22.789	0.139497	15.62	19.516	12.309	0.585507
CSRD163	JMP51	26	26	10.849	18.202	3.732	3.87728	14.461	21.338	9.622	1.21763
MNS46A	FCB19	X	X	5.502	19.596	-	-	7.772	27.698	-	-
FCB19	MCM184	X	X	6.722	17.856	-	-	6.125	16.393	-	-
MCM184	CSRD81	X	X	8.277	21.378	-	-	10	29.158	-	-
CSRD81	AE25	X	X	4.212	10.697	-	-	5.071	12.777	-	-
AE25	CP131	X	X	13.583	46.23	-	-	15.426	55.613	-	-
CP131	MCM25	X	X	6.659	25.455	-	-	6.551	19.662	-	-
