# Supplementary material for: Genetic linkage map of a wild genome: genomic structure, recombination and sexual dimorphism in bighorn sheep
Source: BMC Genomics. 2010 Sep 28;11:524. doi: 10.1186/1471-2164-11-524 (PMC3091677; doi:10.1186/1471-2164-11-524)
Supplement: Additional file 4 — Comparison of intervals present in bighorn sheep and domestic sheep maps. XLS file displaying comparison of intervals present in bighorn sheep and domestic sheep maps. [file 1471-2164-11-524-S4.XLS]

## Sheet: Sheet1
Additional file 4: Comparison of intervals present in bighorn sheep and domestic sheep maps
			Interval length (cM)
			Bighorn sheep				Domestic sheep
Chromosome	Marker 1	Marker 2	Sex-averaged	Female	Male	SDI	Sex-averaged	Female	Male	SDI
1	EPCDV21	HUJII77	23.876	27.184	21.279	0.277504	27.8	19.4	34.5	-0.778351
1	HUJII77	BM6465	27.398	30.676	24.806	0.236636	31.5	30	33.1	-0.103333
1	BM6465	INRA130	7.034	6.589	7.148	-0.0848384	5.8	6.2	5.5	0.127273
1	INRA130	INRA3	13.55	13.301	13.351	-0.00375912	9.3	9.8	10	-0.0204082
1	INRA3	BM4129	9.332	13.374	7.232	0.849281	6	2.8	7.2	-1.57143
1	BM4129	BL41	8.981	6.324	10.395	-0.643738	9.4	7.4	11.2	-0.513514
1	BL41	KIA1355	28.287	27.783	29.328	-0.0556095	23.6	28.3	19.9	0.422111
1	KIA1355	BMS574	18.996	21.795	16.406	0.328477	15.6	11.5	19.1	-0.66087
1	BMS574	MAF64	4.354	5.537	3.331	0.662264	7.6	6.5	8.1	-0.246154
1	MAF64	MNS94A	13.896	15.776	12.418	0.270414	17.9	16.8	19.6	-0.166667
1	MNS94A	BMS2572	36.95	43.126	32.601	0.322843	31.4	29.4	32.7	-0.112245
1	BMS2572	MNS72A	4.644	6.195	3.728	0.661749	9.2	9.3	9.3	0
1	MNS72A	MCM137	13.866	14.359	13.151	0.0918561	9.8	12.3	7.8	0.576923
1	MCM137	BM7145	0.57	0	1.008	< 0	0.6	1.4	0	> 0
1	BM7145	LS6	7.663	7.398	7.816	-0.0565018	6.8	4	9.1	-1.275
1	LS6	MCM130	17.277	18.438	16.092	0.145787	15	15.7	14.2	0.105634
1	MCM130	LS105	8.194	11.739	6.126	0.916259	9.6	9.2	10.2	-0.108696
1	LS105	CSSM19	29.147	27.538	30.278	-0.0994989	29.1	24.9	34.5	-0.385542
1	CSSM19	KD721	11.597	14.512	9.559	0.51815	13.1	12.3	14.9	-0.211382
1	KD721	BMS2263	17.141	14.667	18.818	-0.283016	16.2	18.9	12.2	0.54918
2	LS42	CSRD65	9.632	9.843	9.399	0.0472391	14.4	6.1	20.4	-2.34426
2	CSRD65	OarFCB226	32.121	36.161	29.272	0.235344	30	38.7	24	0.6125
2	OarFCB226	BMS381	9.853	12.077	7.676	0.573345	10.7	14.7	7.4	0.986486
2	BMS381	URB037	35.524	34.969	35.098	-0.00368898	9.2	5.1	12.7	-1.4902
2	URB037	BMS1341	9.327	7.682	12.225	-0.591382	9.2	7.2	11.1	-0.541667
2	BMS1341	BM4006	5.269	4.864	5.669	-0.165502	10.1	7.7	12.1	-0.571429
2	BM4006	BL1080	10.446	11.023	10.062	0.0955079	12.1	11.7	12.1	-0.034188
2	BL1080	TGLA10	14.136	12.666	15.1	-0.192168	18.6	21.5	15.9	0.352201
2	TGLA10	RM321	11.477	9.276	13.459	-0.450949	17.5	16.7	18.7	-0.11976
2	RM321	BM81124	14.22	15.522	13.046	0.18979	10.1	7.5	12.8	-0.706667
2	BM81124	TGLA377/i	22.124	26.657	18.914	0.409379	22.3	22.8	21.9	0.0410959
2	TGLA377/i	CSRD54	20.588	22.434	19.473	0.152057	26.2	28.7	23.8	0.205882
2	CSRD54	MNS03A	10.182	9.934	10.591	-0.0661365	7.5	8.9	5.7	0.561404
2	MNS03A	BMS1126	22.748	33.059	16.237	1.03603	23.6	23.5	24.6	-0.0468085
2	BMS1126	MCM512	40.241	38.343	41.356	-0.0785802	34.5	32.4	36.3	-0.12037
2	MCM512	INHA	6.46	6.395	6.527	-0.0206411	7.9	9.7	6.3	0.539683
3	BLGI2	ILSTS28	9.948	8.136	12.05	-0.481072	21.6	25	15.1	0.655629
3	ILSTS28	BMS460	11.605	12.805	10.599	0.208133	10.4	8.4	11.9	-0.416667
3	BMS460	BM8118	29.636	34.887	24.872	0.402662	27.6	31.9	23.4	0.363248
3	BM8118	BMS710	12.498	17.129	8.538	1.00621	13.1	11.3	14.5	-0.283186
3	BMS710	BM304	42.501	42.173	42.324	-0.00358049	48.3	50.7	46.9	0.0810235
3	BM304	BM827	24.683	26.634	22.334	0.192532	21.8	22.9	22.1	0.0361991
3	BM827	KRT2_13	34.5	50.136	22.931	1.18639	33.3	27.3	37.7	-0.380952
3	KRT2_13	KP6	17.325	12.133	21.004	-0.731146	16.2	13.1	19	-0.450382
3	KP6	RM154	27.967	29.028	28.485	0.0190627	15.6	16.8	14.3	0.174825
3	RM154	TMP3R20	4.488	3.16	5.891	-0.864241	9.7	6.8	12.7	-0.867647
3	TMP3R20	BM8230	17.738	35.121	11.146	2.151	14.5	16.7	12.7	0.314961
3	BM8230	CSAP39E	21.316	11.09	22.652	-1.04256	19.9	23.8	16	0.4875
3	CSAP39E	BMS772	8.485	14.755	2.605	4.66411	6.8	6.2	8.1	-0.306452
3	BMS772	CSSME76	10.042	6.309	14.667	-1.32477	13.9	12.4	15.6	-0.258065
4	BMS1788	MCM218	15.494	15.411	15.56	-0.00966842	15.1	11.6	17.7	-0.525862
4	MCM218	BMS1172	18.396	20.221	16.783	0.20485	11.4	10.5	12	-0.142857
4	BMS1172	MAF70	17.475	18.691	16.559	0.128752	19.8	19.5	20.3	-0.0410256
4	MAF70	CP26	47.848	52.467	42.094	0.246425	39.2	32.2	45.7	-0.419255
4	CP26	HH35	16.678	12.024	15.286	-0.271291	16.2	18.5	14	0.321429
4	HH35	BMS648	9.768	26.9	4.636	4.80242	7	8.7	5.8	0.5
4	BMS648	BM3212/i	10.147	12.262	8.2	0.495366	15.4	14.3	16.1	-0.125874
4	BM3212/i	MCM73	6.888	9.644	4.837	0.993798	4	5.4	2.7	1
5	WNT3K13	TGLA176/i	18.095	8.98	28.945	-2.22327	16.5	10	23.5	-1.35
5	TGLA176/i	MCM380	7.976	4.881	10.856	-1.22413	7.8	6.3	9	-0.428571
5	MCM380	TGLA303	14.096	13.775	15.255	-0.107441	16.5	9.9	23.3	-1.35354
5	TGLA303	JAZ	27.137	22.562	31.647	-0.402668	25.9	30.7	23.6	0.300847
5	JAZ	MNS45	15.079	18.397	14.068	0.30772	12.6	11.7	9	0.3
5	MNS45	EPCDV17	15.76	10.47	18.823	-0.797803	12.9	7.4	19.4	-1.62162
5	EPCDV17	MCM527	28.664	43.354	20.912	1.07316	35.2	54.7	19.3	1.8342
6	CP125	BM9058	9.802	3.772	20.982	-4.56257	10.3	3.2	15.9	-3.96875
6	BM9058	MCM204	0	0	0	0	5.3	3.2	10.5	-2.28125
6	MCM204	MCMA14	24.012	25.754	21.49	0.198418	26.8	31.3	20.8	0.504808
6	MCMA14	HH55	14.631	14.176	16.059	-0.13283	9.6	6	12.9	-1.15
6	HH55	JMP36	7.284	7.944	5.661	0.403286	7.6	6.5	19.6	-2.01538
6	JMP36	MCMA9	10.929	16.179	5.834	1.77323	15.1	14.6	5.4	1.7037
6	MCMA9	BM4621	13.082	12.997	13.432	-0.0334693	10.8	7	13	-0.857143
6	BM4621	MCM140	5.04	3.188	6.371	-0.998432	7.8	7.3	8.3	-0.136986
6	MCM140	BM8124	15.967	16.65	17.125	-0.0285285	17.5	17.5	17.3	0.0115607
6	BM8124	CSRD93	9.023	18.129	0	> 0	9.4	9.3	9.9	-0.0645161
6	CSRD93	JMP8	5.835	5.914	5.826	0.0151047	11.9	10.2	12.6	-0.235294
6	JMP8	BL1038	23.251	23.6	22.592	0.0446176	16.5	16.1	17.9	-0.111801
7	MNS24A	LS55	23.783	24.191	23.38	0.0346878	31.6	31	35	-0.129032
7	LS55	CANP3S4	21.1	21.213	19.918	0.0650166	13.3	12.8	13.8	-0.078125
7	CANP3S4	ALDH1A2	11.681	14.576	9.357	0.557764	18.4	16.9	19.8	-0.171598
7	ALDH1A2	BMS1620	28.439	39.862	20.901	0.907181	28.5	24.5	31.7	-0.293878
7	BMS1620	BMS2466/i	3.347	4.404	2.35	0.874043	3.8	7.1	1.8	2.94444
7	BMS2466/i	BMS2721	16.629	16.124	17.091	-0.0599727	16.9	18.4	14.8	0.243243
7	BMS2721	MCM156	6.754	9.01	4.207	1.14167	6.7	9.3	4.6	1.02174
7	MCM156	ILSTS20	13.579	7.392	19.592	-1.65043	11.5	3.6	19.7	-4.47222
8	MNS50	INRA127	13.036	6.236	20.536	-2.29314	11.4	9.3	13.5	-0.451613
8	INRA127	TGLA261	37.562	39.212	36.318	0.079685	35.3	32.8	37.2	-0.134146
8	TGLA261	BMS434	11.648	11.455	12.112	-0.0573549	9.8	6.7	12.2	-0.820896
8	BMS434	KD101	3.856	5.007	2.76	0.81413	6.5	7.2	5.5	0.309091
8	KD101	MYB	13.012	14.348	11.972	0.198463	17.5	27.2	9.7	1.80412
8	MYB	URB024	34.239	69.182	20.723	2.33842	27	20.9	32	-0.5311
8	URB024	BMS1967	14.587	10.124	18.502	-0.827539	15.3	13.2	17.4	-0.318182
9	BMS425	CSSM66	16.435	18.005	15.305	0.176413	11.3	3.7	17.5	-3.72973
9	CSSM66	ILSTS11	12.775	13.744	12.254	0.121593	16	18.3	13.9	0.316547
9	ILSTS11	EPCDV08	12.869	11.479	13.834	-0.205157	11.5	12.9	10.7	0.205607
9	EPCDV08	MAF33	9.234	9.389	9.229	0.0173367	8.4	8	8.6	-0.075
9	BM4630	BMS740	9.61	10.145	9.122	0.112146	20.1	11.4	28.4	-1.49123
9	BMS740	BMS1304	12.761	13.885	11.686	0.188174	9.5	9	9.9	-0.1
9	BMS1304	BM4513	17.415	18.337	16.586	0.105571	10.9	12.7	9.3	0.365591
9	BM4513	MNS89A	6.777	9.564	4.714	1.02885	8.5	12.5	5.6	1.23214
9	MNS89A	RJH1	17.6	17.996	17.147	0.049513	17.9	14.5	21	-0.448276
10	AGLA226	HH41	15.83	12.109	21.516	-0.77686	13.9	8.6	17.7	-1.05814
10	HH41	CSRD87	12.775	19.003	4.95	2.83899	10.3	15.4	6.9	1.23188
10	CSRD87	VH117	9.309	13.521	4.859	1.78267	11.8	16.4	6.8	1.41176
10	VH117	DB3	25.815	19.908	32.172	-0.616034	25.2	21.1	29.6	-0.402844
11	HEL10	TGLA51	34.872	43.443	28.155	0.542994	20	17	24.1	-0.417647
11	TGLA51	SRCRSP6	19.873	18.944	20.074	-0.0596495	17.4	20.4	11.7	0.74359
11	SRCRSP6	FCB193	4.716	6.746	2.88	1.34236	5.6	9.6	2.7	2.55556
11	FCB193	EPCDV23	8.246	13.093	4.154	2.1519	13	10.7	14.6	-0.364486
11	EPCDV23	CSSM08	40.466	36.117	43.948	-0.216823	30	25.8	35.9	-0.391473
12	REND322	HUJ614	5.83	3.382	7.998	-1.36487	7.6	3.3	11.3	-2.42424
12	HUJ614	BM4025	21.057	18.446	23.161	-0.255611	16.1	10.7	21.8	-1.03738
12	BM4025	CSAP01E	16.932	20.734	13.646	0.51942	17.4	20.6	14.7	0.401361
12	CSAP01E	CSSM03	16.446	17.87	15.307	0.16744	13.1	14.9	11.6	0.284483
12	CSSM03	MCMA52	15.287	13.363	17.005	-0.272544	13.2	8.2	17.5	-1.13415
12	MCMA52	BM719	13.308	13.817	13.124	0.052804	18	16.7	19.8	-0.185629
12	BM719	INRA35	4.255	7.138	2.157	2.30923	9.2	10.2	8.3	0.228916
12	INRA35	HUJ625	9.767	12.563	7.052	0.78148	7.7	3.8	11.1	-1.92105
13	MNS97A/i	BMC1222	20.09	18.138	21.888	-0.206748	9.8	10.8	9.2	0.173913
13	BMC1222	SCYAMS	13.262	12.986	13.664	-0.0522101	25	30.6	20.9	0.464115
13	SCYAMS	MCM152	18.444	20.066	17.034	0.177997	14.8	12	17.1	-0.425
13	MCM152	HUJ616	10.053	9.386	10.346	-0.10228	12.9	10.4	14.4	-0.384615
13	HUJ616	URB058	8.477	11.082	6.303	0.75821	9.4	11.4	8.9	0.280899
13	URB058	BL1071	33.472	36.501	31.054	0.175404	32.2	34.4	28.6	0.202797
13	BL1071	MMP9	6.613	5.015	8.384	-0.671785	8.8	9.9	8.6	0.151163
13	MMP9	OarAE16	10.234	9.308	11.017	-0.183606	12.9	5.7	19	-2.33333
14	TGLA357	INRA38	0	0	0	0	5.8	5.2	6.4	-0.230769
14	INRA38	CSRD47	12.222	8.452	16.387	-0.938831	7.9	2.8	12	-3.28571
14	CSRD47	BMS2213	7.49	8.553	6.313	0.354823	7.3	6.7	8.3	-0.238806
14	BMS2213	LS29	8.698	11.03	6.195	0.780468	12.7	13.5	12	0.125
14	LS29	HAUT14	16.27	18.376	14.5	0.26731	11.2	10.3	12	-0.165049
14	HAUT14	ILSTS02	14.394	15.131	14.173	0.0675933	15.4	16.4	15.4	0.0649351
14	ILSTS02	CSRD63	12.617	15.997	9.783	0.635183	17	11.5	21.2	-0.843478
14	CSRD63	RM128	10.825	14.635	7.933	0.844825	14.5	12.1	16.7	-0.380165
15	MCMA16	BR3510	5.641	1.466	13.599	-8.27626	18.3	4.6	29.2	-5.34783
15	BR3510	BMS1004	10.211	14.606	3.474	3.20438	8.4	12	5.5	1.18182
15	BMS1004	ADCYC	5.881	2.101	9.47	-3.50738	8.1	9.3	7.3	0.273973
15	ADCYC	MAF65	14.493	16.359	13.805	0.185005	11.7	5.8	15.9	-1.74138
15	MAF65	HBB2/i	20.724	19.217	22.535	-0.17266	22.9	22.3	24.5	-0.0986547
15	HBB2/i	BMS2812	9.029	7.314	12.306	-0.682527	9.8	3.2	14.9	-3.65625
15	BMS2812	BMS1660	13.189	19.655	5.979	2.28734	16.8	18.3	15.8	0.158228
15	BMS1660	RM004	9.697	11.059	8.496	0.301671	6.7	5.6	7.4	-0.321429
15	RM004	BM848	10.026	9.351	10.352	-0.107047	8.2	9.7	7.3	0.328767
15	BM848	MCM159	13.902	9.333	18.748	-1.00879	12.9	10.7	15	-0.401869
16	RM106	BM1225	6.055	2.132	9.271	-3.3485	9.4	5.6	13.3	-1.375
16	BM1225	TGLA126	29.215	22.614	32.476	-0.436102	21.1	20.2	21.4	-0.0594059
16	TGLA126	OarHH62	21.414	32.521	15.84	1.05309	14.2	17.8	11.2	0.589286
16	OarHH62	MCM506A	10.94	20.182	4.684	3.30871	12.9	10.7	13.6	-0.271028
17	MNS101A/i	VH98	19.213	11.768	28.44	-1.41672	19.3	13.4	29.6	-1.20896
17	VH98	CP49	8.93	10.656	7.278	0.464138	8.6	8.4	7.5	0.12
17	CP49	MAF209	17.946	20.798	14.707	0.414157	19.5	14.4	24.1	-0.673611
17	MAF209	BM7136	20.476	29.19	13.829	1.11078	33.2	41.1	24.5	0.677551
17	BM7136	ILSTS58	9.644	11.931	7.069	0.687792	9.2	12	7.3	0.643836
17	ILSTS58	EPCDV09	15.842	12.855	19.011	-0.47888	15.8	12.2	19.2	-0.57377
17	EPCDV09	BB1542A	5.287	3.282	6.993	-1.13071	21.7	9.6	32.1	-2.34375
18	SRCRSP5	ILSTS52	11.295	12.295	9.252	0.328902	14.7	20.6	9.7	1.12371
18	ILSTS52	BP33	8.812	8.259	9.638	-0.166969	7.8	5.7	10.2	-0.789474
18	BP33	UWCA4	16.12	10.012	21.679	-1.1653	12.7	8.6	15.8	-0.837209
18	UWCA4	BMC5221	15.111	23.051	8.899	1.59029	21	23.9	18.6	0.284946
18	BMC5221	OarHH47	2.555	0	4.614	< 0	0	0	0	0
18	OarHH47	TGLA122	15.423	23.491	14.803	0.586908	11.7	8.7	14.5	-0.666667
18	TGLA122	MCMA26	7.983	8.994	0	> 0	6.9	4.5	9.2	-1.04444
18	MCMA26	CSSM18	7.755	3.486	11.036	-2.16581	9.9	6.1	13	-1.13115
18	CSSM18	CSAP28E	11.808	4.858	17.522	-2.60683	13.2	11.1	15.3	-0.378378
19	L51143	BM1558	12.009	8.966	14.309	-0.595918	15	10.3	22.4	-1.17476
19	BM1558	MILVET8	18.373	18.306	18.608	-0.0164973	16.7	14.1	19.4	-0.375887
19	MILVET8	MCM61A	13.06	14.604	10.606	0.376956	13.9	14.1	13.1	0.0763359
19	MCM61A	OarFCB304	26.706	31.093	22.9	0.357773	19	20.4	18.5	0.102703
19	OarFCB304	HMH1R	5.323	2.578	8.366	-2.24515	7.2	6.2	10.8	-0.741935
20	INR132B	OARCP73	16.796	12.162	20.757	-0.706709	11.8	4.4	12.5	-1.84091
20	OARCP73	BM1258	13.335	11.698	15.189	-0.298427	15.2	5.4	25.9	-3.7963
20	BM1258	TGLA387	14.891	20.12	10.122	0.987749	23.1	41.7	7.3	4.71233
20	TGLA387	BM1818	12.617	16.527	9.112	0.813762	9.9	13.2	7.3	0.808219
20	BM1818	UMJM32	13.889	17.393	11.099	0.567078	17.5	12	20.9	-0.741667
21	BMS1787	OarCP20	6.988	6.397	7.355	-0.149758	6.7	5.9	7.3	-0.237288
21	OarCP20	CSAP30E	9.3	10.224	8.638	0.183607	6.9	10	4.6	1.17391
22	HEL11	BM4505	20.099	27.748	15.426	0.798781	13.5	20.2	8.2	1.46341
22	BM4505	BMS882	14.92	17.845	13.03	0.369532	16.2	13.4	17.8	-0.328358
22	BMS882	MAF92	8.878	11.09	6.529	0.698576	11.1	11.6	10.9	0.0642202
22	MAF92	MAF36	8.019	4.17	10.789	-1.58729	6.4	1.1	11	-9
23	BM226	CSRD148	13.032	14.34	11.824	0.212788	11	8.3	14.1	-0.698795
23	CSRD148	BMS2270	4.504	3.961	5.284	-0.334007	4.9	3.8	5.7	-0.5
23	BMS2270	AGLA269	7.433	10.628	4.378	1.42759	10.5	8.3	12.6	-0.518072
23	AGLA269	ADCY1AP	13.976	17.53	11.508	0.523288	8.7	5.8	11.2	-0.931034
23	ADCY1AP	MNS83A	14.786	17.352	12.913	0.343762	11.9	7.4	13.9	-0.878378
23	MNS83A	DIK2727A	18.181	18.211	18.003	0.0115536	12.9	21.3	8.3	1.56627
24	OarJMP29	BP28	34.214	27.641	41.009	-0.483629	34.3	39	30.8	0.266234
24	BP28	FIBROSN	9.783	13.702	6.91	0.982923	10.3	11.5	9.7	0.185567
25	MCM200	BL25	34.174	29.851	38.746	-0.29798	28	20.8	31.9	-0.533654
25	BL25	BM6466	17.867	21.691	13.94	0.556026	15.9	16.8	16.6	0.0120482
25	BM6466	FCB266	31.305	37.405	28.084	0.331897	19.5	15.9	21.9	-0.377358
26	BM6526	LS40	6.894	7.311	6.363	0.148986	4.2	2	7.1	-2.55
26	LS40	CSRD163	19.677	23.179	17.378	0.333813	18.4	18.5	18.8	-0.0162162
26	CSRD163	JMP58	6.184	8.899	4.235	1.1013	12.5	15.5	8.6	0.802326
26	JMP58	JMP51	7.166	11.099	4.02	1.76095	5.9	2.9	8	-1.75862
26	JMP51	BM203	11.373	7.517	13.965	-0.857789	13.7	9.9	17.6	-0.777778
X/Y	MAF48	MCM158	0.776	0	1.339	< 0	0.8	1	0	> 0
X	MCM158	MNS46A	50.719	21.452	-	-	37.5	15.4	-	-
X	MNS46A	MCM184	13.053	40.973	-	-	12.3	26.8	-	-
X	MCM184	CSRD81	8.989	24.313	-	-	16.1	34.4	-	-
X	CSRD81	AE25	4.611	11.603	-	-	3.3	7.2	-	-
X	AE25	CP131	14.39	49.224	-	-	10.3	23.3	-	-
X	CP131	MCM25	6.677	23.045	-	-	10.2	23.4	-	-
