# Supplementary material for: Genetic linkage map of a wild genome: genomic structure, recombination and sexual dimorphism in bighorn sheep
Source: BMC Genomics. 2010 Sep 28;11:524. doi: 10.1186/1471-2164-11-524 (PMC3091677; doi:10.1186/1471-2164-11-524)
Supplement: Additional file 6 — Bighorn sheep and domestic sheep linkage maps based on shared markers only. XLS bighorn sheep and domestic sheep linkage maps based on shared markers only [file 1471-2164-11-524-S6.XLS]

## Sheet: Additional File 5
Additional file 6: Bighorn sheep and domestic sheep linkage maps based on shared markers only
		Bighorn sheep									Domestic sheep
		Position (cM)			Interval length (cM)			Recombination fraction			Position (cM)			Interval length (cM)			Recombination fraction
Chromosome	Marker	Sex-averaged	Female	Male	Sex-averaged	Female	Male	Sex-averaged	Female	Male	Sex-averaged	Female	Male	Sex-averaged	Female	Male	Sex-averaged	Female	Male
1	EPCDV21	0	0	0	24.811	28.552	22.134	0.23	0.258	0.208	0	0	0	30.9	20.8	37	0.27	0.2	0.31
1	HUJII77	24.811	28.552	22.134	26.244	27.713	25.117	0.241	0.252	0.232	30.9	20.8	37	29.3	29.5	29.3	0.26	0.26	0.26
1	BM6465	51.055	56.266	47.251	7.064	6.353	7.439	0.07	0.063	0.074	60.2	50.3	66.3	8.2	10.7	6.6	0.08	0.11	0.07
1	INRA130	58.118	62.619	54.691	13.751	13.916	13.333	0.134	0.136	0.13	68.4	60.9	72.9	9.5	4.8	11.2	0.09	0.05	0.11
1	INRA3	71.869	76.535	68.024	9.255	13.157	7.172	0.092	0.129	0.071	77.9	65.8	84	6.6	6.9	7	0.07	0.07	0.07
1	BM4129	81.124	89.692	75.195	8.972	6.312	10.395	0.089	0.063	0.102	84.4	72.7	91.1	11.3	11.8	11.5	0.11	0.12	0.11
1	BL41	90.095	96.004	85.59	28.253	27.722	29.311	0.256	0.252	0.264	95.7	84.5	102.5	21.2	22.1	20.8	0.2	0.21	0.2
1	KIA1355	118.349	123.726	114.901	18.995	21.794	16.401	0.181	0.205	0.158	117	106.7	123.3	17.4	14.4	19.6	0.17	0.14	0.19
1	BMS574	137.344	145.52	131.302	4.355	5.537	3.333	0.043	0.055	0.033	134.4	121.1	142.9	4.8	2.1	6.3	0.05	0.02	0.06
1	MAF64	141.698	151.056	134.635	13.896	15.775	12.417	0.135	0.153	0.122	139.2	123.2	149.2	16.3	13.2	19.8	0.16	0.13	0.19
1	MNS94A	155.595	166.831	147.052	36.949	43.127	32.6	0.314	0.349	0.287	155.6	136.4	169	38.6	35.5	41.3	0.32	0.31	0.34
1	BMS2572	192.544	209.959	179.652	4.644	6.195	3.727	0.046	0.062	0.037	194.2	171.9	210.3	10	11.3	8.3	0.1	0.11	0.08
1	MNS72A	197.188	216.154	183.38	13.867	14.36	13.152	0.135	0.14	0.129	204.2	183.2	218.6	10.2	9.2	11.5	0.1	0.09	0.11
1	MCM137	211.055	230.513	196.531	0.57	0	1.008	0.006	0	0.01	214.4	192.4	230.1	1	2.8	0	0.01	0.03	0
1	BM7145	211.624	230.513	197.539	7.663	7.397	7.816	0.076	0.073	0.078	215.4	195.2	230.1	5.7	3.7	6.8	0.06	0.04	0.07
1	LS6	219.287	237.911	205.355	17.277	18.438	16.092	0.166	0.176	0.156	221.1	198.9	236.9	17.2	14.7	21.6	0.17	0.14	0.2
1	MCM130	236.564	256.349	221.447	8.194	11.739	6.125	0.081	0.115	0.061	238.3	213.7	258.6	11.8	11	10.6	0.12	0.11	0.1
1	LS105	244.758	268.088	227.572	29.147	27.538	30.278	0.262	0.251	0.27	250.1	224.7	269.2	27.4	28.8	26	0.25	0.26	0.24
1	CSSM19	273.905	295.626	257.851	11.597	14.512	9.559	0.114	0.141	0.094	277.5	253.5	295.2	13.6	11.4	16.6	0.13	0.11	0.16
1	KD721	285.502	310.138	267.41	17.141	14.667	18.817	0.165	0.143	0.18	291.1	264.8	311.7	16	17.4	15.1	0.15	0.17	0.15
1	BMS2263	302.643	324.805	286.227	0	0	0	0	0	0	307.1	282.3	326.9	0	0	0	0	0	0
2	LS42	0	0	0	9.631	9.842	9.397	0.095	0.097	0.093	0	0	0	16.8	4.9	24.5	0.16	0.05	0.23
2	CSRD65	9.631	9.842	9.397	32.146	36.173	29.304	0.283	0.31	0.264	16.8	4.9	24.5	29.3	38.5	24.8	0.26	0.32	0.23
2	OarFCB226	41.777	46.015	38.701	9.87	12.085	7.698	0.097	0.119	0.076	46.1	43.4	49.4	8.8	12.1	6.2	0.09	0.12	0.06
2	BMS381	51.647	58.1	46.399	35.892	35.045	35.737	0.308	0.302	0.307	54.9	55.4	55.5	9.9	5.1	14.6	0.1	0.05	0.14
2	URB037	87.54	93.145	82.137	9.332	7.655	12.284	0.092	0.076	0.12	64.7	60.6	70.2	9.1	7	11	0.09	0.07	0.11
2	BMS1341	96.872	100.799	94.42	5.297	4.955	5.656	0.053	0.049	0.056	73.9	67.5	81.2	9.9	8.1	11.6	0.1	0.08	0.11
2	BM4006	102.169	105.754	100.077	10.473	11.256	9.953	0.103	0.111	0.098	83.8	75.7	92.8	14	12.3	15	0.14	0.12	0.15
2	BL1080	112.641	117.01	110.03	14.802	13.359	15.499	0.144	0.13	0.15	97.8	87.9	107.9	15	16.9	13.7	0.15	0.16	0.13
2	TGLA10	127.443	130.369	125.529	11.36	8.532	14.131	0.112	0.084	0.138	112.8	104.8	121.6	18.2	25	15.4	0.17	0.23	0.15
2	RM321	138.803	138.9	139.659	13.753	15.366	12.337	0.134	0.149	0.121	131.1	129.8	137	11.5	4.6	14.2	0.11	0.05	0.14
2	BM81124	152.556	154.266	151.996	21.851	25.915	18.909	0.206	0.238	0.181	142.6	134.4	151.2	19	17.7	20.1	0.18	0.17	0.19
2	TGLA377/i	174.407	180.181	170.905	20.669	22.5	19.556	0.196	0.211	0.186	161.6	152.2	171.2	28.7	26.3	31.7	0.26	0.24	0.28
2	CSRD54	195.076	202.681	190.461	10.176	9.928	10.584	0.1	0.098	0.104	190.3	178.5	202.9	4.5	6.7	2.3	0.04	0.07	0.02
2	MNS03A	205.252	212.608	201.045	22.748	33.045	16.24	0.213	0.289	0.157	194.8	185.2	205.2	23.4	25.4	22.5	0.22	0.23	0.21
2	BMS1126	228	245.653	217.284	40.25	38.352	41.372	0.333	0.323	0.34	218.2	210.6	227.7	30.7	22.6	36.5	0.27	0.21	0.31
2	MCM512	268.249	284.005	258.656	6.461	6.394	6.526	0.064	0.064	0.065	248.9	233.2	264.2	6.4	4.3	7.8	0.06	0.04	0.08
2	INHA	274.71	290.399	265.182	0	0	0	0	0	0	255.2	237.6	272	0	0	0	0	0	0
3	BLGI2	0	0	0	10.476	7.479	14.553	0.103	0.074	0.142	0	0	0	8.6	8	9.3	0.08	0.08	0.09
3	ILSTS28	10.476	7.479	14.553	11.938	14.436	9.95	0.117	0.14	0.098	8.6	8	9.3	10.8	5.7	13.7	0.11	0.06	0.13
3	BMS460	22.414	21.915	24.503	29.996	34.778	25.41	0.268	0.301	0.234	19.4	13.6	23	31	41.5	24.3	0.28	0.34	0.23
3	BM8118	52.41	56.693	49.913	12.591	17.129	8.683	0.123	0.165	0.086	50.4	55.1	47.3	13.7	12	15.8	0.13	0.12	0.15
3	BMS710	65.001	73.822	58.597	42.474	41.47	42.698	0.345	0.34	0.347	64.1	67.1	63.1	57.9	66.9	57.2	0.41	0.44	0.41
3	BM304	107.476	115.292	101.294	24.625	26.612	22.313	0.228	0.244	0.209	122	134.1	120.3	23.6	7.1	27.5	0.22	0.07	0.25
3	BM827	132.101	141.904	123.607	34.429	49.89	22.996	0.299	0.38	0.215	145.6	141.1	147.8	36.2	25.5	46.2	0.31	0.23	0.36
3	KRT2_13	166.53	191.795	146.604	17.328	12.146	20.995	0.167	0.119	0.198	181.8	166.6	194	25.6	25.9	24.1	0.24	0.24	0.22
3	KP6	183.858	203.94	167.599	27.971	29.033	28.488	0.254	0.262	0.258	207.4	192.5	218.1	13.4	12.4	14	0.13	0.12	0.14
3	RM154	211.83	232.973	196.087	4.488	3.16	5.891	0.045	0.032	0.059	220.8	204.8	232.1	9.9	8.7	10.8	0.1	0.09	0.11
3	TMP3R20	216.318	236.133	201.978	17.737	35.121	11.146	0.17	0.303	0.11	230.7	213.5	242.9	10.8	13.2	9.3	0.11	0.13	0.09
3	BM8230	234.055	271.255	213.123	21.317	11.09	22.651	0.201	0.109	0.212	241.5	226.7	252.2	20.7	21.7	19.7	0.2	0.2	0.19
3	CSAP39E	255.372	282.345	235.775	8.485	14.755	2.605	0.084	0.143	0.026	262.2	248.4	271.9	6.9	7.6	6.2	0.07	0.08	0.06
3	BMS772	263.857	297.1	238.379	10.042	6.309	14.667	0.099	0.063	0.143	269.1	256.1	278.1	12	12.9	11.2	0.12	0.13	0.11
3	CSSME76	273.899	303.409	253.046	0	0	0	0	0	0	281.1	269	289.3	0	0	0	0	0	0
4	BMS1788	0	0	0	15.481	15.399	15.558	0.15	0.149	0.151	0	0	0	15	9.1	18.9	0.15	0.09	0.18
4	MCM218	15.481	15.399	15.558	18.381	20.197	16.781	0.176	0.192	0.162	15	9.1	18.9	11.7	12.1	11.9	0.12	0.12	0.12
4	BMS1172	33.863	35.596	32.339	17.462	18.676	16.562	0.168	0.179	0.16	26.8	21.1	30.9	23.8	23.4	24.2	0.22	0.22	0.22
4	MAF70	51.325	54.271	48.901	47	51.133	41.465	0.368	0.385	0.34	50.6	44.5	55	34.9	30.3	39.3	0.3	0.27	0.33
4	CP26	98.326	105.404	90.366	17.522	11.826	15.955	0.168	0.116	0.154	85.4	74.8	94.3	14.8	15.9	13.9	0.14	0.15	0.14
4	HH35	115.848	117.23	106.32	9.44	28.866	4.247	0.093	0.26	0.042	100.3	90.7	108.2	6.8	10	5.7	0.07	0.1	0.06
4	BMS648	125.288	146.097	110.568	10.27	11.958	8.508	0.101	0.117	0.084	107.1	100.7	113.9	15.7	14.3	16	0.15	0.14	0.15
4	BM3212/i	135.558	158.055	119.075	6.833	10.321	4.467	0.068	0.102	0.045	122.8	115	130	4.8	5.7	3.7	0.05	0.06	0.04
4	MCM73	142.391	168.376	123.542	0	0	0	0	0	0	127.6	120.7	133.7	0	0	0	0	0	0
5	WNT3K13	0	0	0	17.006	9.5	26.331	0.164	0.094	0.241	0	0	0	16.8	9.8	23.5	0.16	0.1	0.22
5	TGLA176/i	17.006	9.5	26.331	7.297	5.596	8.894	0.072	0.056	0.088	16.8	9.8	23.5	6.6	6.2	6.8	0.07	0.06	0.07
5	MCM380	24.303	15.096	35.225	14.526	13.907	16.047	0.141	0.136	0.155	23.3	16	30.3	17.1	10.4	60.5	0.16	0.1	0.42
5	TGLA303	38.829	29.003	51.272	25.949	21.994	30.469	0.238	0.207	0.272	40.4	26.4	90.8	33.6	33.2	0	0.29	0.29	0
5	JAZ	64.778	50.997	81.74	15.246	18.711	14.112	0.148	0.179	0.137	74	59.5	90.8	11.3	11.5	5.2	0.11	0.11	0.05
5	MNS45	80.024	69.708	95.852	15.828	10.388	18.921	0.153	0.102	0.181	85.3	71.1	96	10.6	7.3	15.9	0.1	0.07	0.15
5	EPCDV17	95.852	80.096	114.773	28.711	43.572	20.909	0.259	0.351	0.198	95.9	78.4	111.9	30.8	47.6	17.4	0.27	0.37	0.17
5	MCM527	124.563	123.667	135.681	0	0	0	0	0	0	126.7	126	129.3	0	0	0	0	0	0
6	CP125	0	0	0	9.802	3.772	20.982	0.097	0.038	0.198	0	0	0	11	3.3	18	0.11	0.03	0.17
6	BM9058	9.802	3.772	20.982	0	0	0	0	0	0	11	3.3	18	4.2	3.2	1.5	0.04	0.03	0.02
6	MCM204	9.802	3.772	20.982	24.011	25.754	21.489	0.223	0.237	0.203	15.2	6.5	19.5	25.8	28.7	26.3	0.24	0.26	0.24
6	MCMA14	33.814	29.526	42.472	14.632	14.176	16.06	0.142	0.138	0.155	40.9	35.2	45.9	10.4	6.7	13.3	0.1	0.07	0.13
6	HH55	48.445	43.702	58.531	7.284	7.944	5.66	0.072	0.079	0.056	51.3	41.9	59.2	8.2	6.9	26.9	0.08	0.07	0.25
6	JMP36	55.729	51.646	64.192	10.928	16.179	5.834	0.108	0.156	0.058	59.5	48.7	86.1	18.3	16.4	2.5	0.18	0.16	0.03
6	MCMA9	66.658	67.825	70.026	13.082	12.997	13.432	0.128	0.127	0.131	77.8	65.1	88.6	10.8	7.2	16.1	0.11	0.07	0.16
6	BM4621	79.74	80.822	83.458	5.04	3.188	6.371	0.05	0.032	0.063	88.7	72.3	104.7	8.8	8.6	9.5	0.09	0.08	0.09
6	MCM140	84.78	84.01	89.829	15.967	16.65	17.125	0.154	0.161	0.165	97.5	80.9	114.2	13.7	14.3	14.2	0.13	0.14	0.14
6	BM8124	100.747	100.66	106.954	9.023	18.129	0	0.089	0.174	0	111.2	95.2	128.4	9.8	6.9	11	0.1	0.07	0.11
6	CSRD93	109.77	118.789	106.954	5.835	5.914	5.826	0.058	0.059	0.058	121	102.2	139.4	15.6	14.3	15.1	0.15	0.14	0.15
6	JMP8	115.605	124.703	112.78	23.251	23.6	22.592	0.217	0.22	0.212	136.6	116.5	154.4	15.5	12	21.4	0.15	0.12	0.2
6	BL1038	138.856	148.303	135.372	0	0	0	0	0	0	152.1	128.5	175.8	0	0	0	0	0	0
7	MNS24A	0	0	0	23.783	24.191	23.38	0.221	0.225	0.218	0	0	0	65.1	31.4	100	0.43	0.28	0.5
7	LS55	23.783	24.191	23.38	21.1	21.213	19.918	0.199	0.2	0.189	65.1	31.4	100	12.5	14	12	0.12	0.14	0.12
7	CANP3S4	44.883	45.404	43.298	11.682	14.576	9.356	0.115	0.142	0.092	77.6	45.4	112	16.9	15.8	17.7	0.16	0.15	0.17
7	ALDH1A2	56.564	59.98	52.655	28.439	39.862	20.902	0.257	0.331	0.198	94.5	61.2	129.7	23.2	23.9	22.3	0.22	0.22	0.21
7	BMS1620	85.003	99.842	73.556	3.347	4.404	2.35	0.033	0.044	0.023	117.7	85	152	5.2	9.6	2.9	0.05	0.09	0.03
7	BMS2466/i	88.35	104.246	75.906	16.629	16.124	17.091	0.16	0.156	0.165	122.9	94.6	154.9	15.8	17.3	14.1	0.15	0.17	0.14
7	BMS2721	104.979	120.37	92.997	6.754	9.01	4.207	0.067	0.089	0.042	138.7	111.9	169	5	5.7	4.3	0.05	0.06	0.04
7	MCM156	111.733	129.38	97.204	13.579	7.392	19.593	0.133	0.073	0.186	143.7	117.6	173.3	14.2	6.8	25.5	0.14	0.07	0.24
7	ILSTS20	125.312	136.772	116.796	0	0	0	0	0	0	157.9	124.4	198.8	0	0	0	0	0	0
8	MNS50	0	0	0	13.035	6.238	20.516	0.127	0.062	0.194	0	0	0	12	13.6	11.1	0.12	0.13	0.11
8	INRA127	13.035	6.238	20.516	37.206	38.998	35.74	0.316	0.326	0.307	12	13.6	11.1	35.9	32.8	37.8	0.31	0.29	0.32
8	TGLA261	50.241	45.236	56.256	12.274	11.608	13.073	0.12	0.114	0.128	47.9	46.4	48.9	10.5	6.2	13.3	0.1	0.06	0.13
8	BMS434	62.515	56.844	69.329	3.802	4.904	2.743	0.038	0.049	0.027	58.5	52.6	62.1	5.6	6	4.7	0.06	0.06	0.05
8	KD101	66.317	61.748	72.072	12.618	13.81	11.726	0.124	0.135	0.115	64.1	58.6	66.9	11.3	14.8	26.9	0.11	0.14	0.25
8	MYB	78.935	75.558	83.798	31.608	64.543	19.899	0.28	0.43	0.189	75.4	73.4	93.8	43.7	46.8	26.9	0.35	0.37	0.25
8	URB024	110.543	140.101	103.697	15.008	10.18	19.257	0.146	0.1	0.184	119	120.2	120.6	16.8	14.1	18.8	0.16	0.14	0.18
8	BMS1967	125.551	150.281	122.955	0	0	0	0	0	0	135.8	134.3	139.4	0	0	0	0	0	0
9	BMS425	0	0	0	16.443	18.01	15.301	0.159	0.173	0.148	0	0	0	12.6	4.8	17.6	0.12	0.05	0.17
9	CSSM66	16.443	18.01	15.301	12.68	13.541	12.246	0.124	0.132	0.12	12.6	4.8	17.6	14.5	17.7	13.3	0.14	0.17	0.13
9	ILSTS11	29.123	31.551	27.548	13.265	11.733	14.285	0.13	0.115	0.139	27.1	22.5	30.9	12.7	15.8	10.2	0.12	0.15	0.1
9	EPCDV08	42.388	43.284	41.833	8.625	8.898	8.462	0.085	0.088	0.084	39.7	38.2	41.1	8.4	7.4	9	0.08	0.07	0.09
9	MAF33	51.014	52.182	50.295	0	0	0	0	0	0	48.1	45.6	50.1	0	0	0	0	0	0
9	BM4630	51.014	52.182	50.295	8.739	8.465	8.87	0.087	0.084	0.088	48.1	45.6	50.1	18.3	8	28.2	0.18	0.08	0.26
9	BMS740	59.753	60.647	59.165	13.961	16.328	11.984	0.136	0.158	0.118	66.4	53.6	78.2	12.4	11	13.8	0.12	0.11	0.13
9	BMS1304	73.713	76.975	71.149	17.382	18.613	16.303	0.167	0.178	0.157	78.8	64.7	92.1	10.1	12.6	8.1	0.1	0.12	0.08
9	BM4513	91.095	95.589	87.452	6.762	9.649	4.668	0.067	0.095	0.047	88.9	77.3	100.2	9	13.9	6.2	0.09	0.14	0.06
9	MNS89A	97.857	105.237	92.12	17.742	18.276	17.131	0.17	0.175	0.165	97.8	91.2	106.4	18.4	13.5	21.1	0.18	0.13	0.2
9	RJH1	115.599	123.513	109.25	0	0	0	0	0	0	116.2	104.8	127.5	0	0	0	0	0	0
10	AGLA226	0	0	0	14.286	10.576	17.383	0.139	0.104	0.167	0	0	0	13	8.2	17.1	0.13	0.08	0.16
10	HH41	14.286	10.576	17.383	11.883	22.274	3.698	0.117	0.209	0.037	13	8.2	17.1	11.4	15	10	0.11	0.15	0.1
10	CSRD87	26.169	32.85	21.081	9.839	14.059	4.915	0.097	0.137	0.049	24.3	23.2	27.1	9.7	16.2	4.6	0.1	0.16	0.05
10	VH117	36.009	46.909	25.996	28.663	19.62	40.305	0.259	0.187	0.334	34.1	39.4	31.7	29.5	23.2	36.6	0.26	0.22	0.31
10	DB3	64.672	66.529	66.301	0	0	0	0	0	0	63.5	62.6	68.4	0	0	0	0	0	0
11	HEL10	0	0	0	34.872	43.443	28.155	0.301	0.35	0.255	0	0	0	20	17.1	24.4	0.19	0.17	0.23
11	TGLA51	34.872	43.443	28.155	19.873	18.944	20.074	0.189	0.181	0.191	20	17.1	24.4	20	22.5	16.6	0.19	0.21	0.16
11	SRCRSP6	54.745	62.387	48.229	4.715	6.746	2.88	0.047	0.067	0.029	40	39.7	41.1	9.2	14.8	4.3	0.09	0.14	0.04
11	FCB193	59.461	69.133	51.109	8.246	13.093	4.154	0.082	0.128	0.041	49.2	54.5	45.3	11.6	9.2	13.5	0.11	0.09	0.13
11	EPCDV23	67.707	82.226	55.263	40.467	36.116	43.947	0.335	0.309	0.353	60.7	63.7	58.8	33	26.2	40.5	0.29	0.24	0.33
11	CSSM08	108.173	118.343	99.211	0	0	0	0	0	0	93.7	89.9	99.3	0	0	0	0	0	0
12	REND322	0	0	0	5.83	3.382	7.998	0.058	0.034	0.079	0	0	0	7.7	2.6	11.5	0.08	0.03	0.11
12	HUJ614	5.83	3.382	7.998	21.057	18.446	23.161	0.199	0.177	0.216	7.7	2.6	11.5	16.6	11.2	23	0.16	0.11	0.22
12	BM4025	26.887	21.828	31.159	16.932	20.734	13.647	0.163	0.196	0.133	24.3	13.9	34.5	19.8	22.6	16.7	0.19	0.21	0.16
12	CSAP01E	43.819	42.562	44.805	16.446	17.87	15.306	0.159	0.171	0.148	44.1	36.5	51.3	13.1	15.1	12.1	0.13	0.15	0.12
12	CSSM03	60.265	60.432	60.112	15.287	13.364	17.006	0.148	0.131	0.164	57.2	51.6	63.4	13.3	5.9	17.3	0.13	0.06	0.17
12	MCMA52	75.552	73.795	77.117	13.308	13.816	13.124	0.13	0.135	0.128	70.6	57.5	80.7	14.5	15.1	15.1	0.14	0.15	0.15
12	BM719	88.86	87.612	90.241	4.255	7.138	2.157	0.042	0.071	0.022	85.1	72.6	95.8	7.6	8	6.9	0.08	0.08	0.07
12	INRA35	93.115	94.75	92.398	9.767	12.563	7.052	0.096	0.123	0.07	92.7	80.7	102.7	6.2	3.6	9.1	0.06	0.04	0.09
12	HUJ625	102.882	107.313	99.45	0	0	0	0	0	0	98.8	84.2	111.8	0	0	0	0	0	0
13	MNS97A/i	0	0	0	20.09	18.138	21.888	0.191	0.174	0.206	0	0	0	8.9	8.7	9	0.09	0.09	0.09
13	BMC1222	20.09	18.138	21.888	13.262	12.986	13.664	0.13	0.127	0.133	8.9	8.7	9	21.9	22.4	21.9	0.21	0.21	0.21
13	SCYAMS	33.352	31.124	35.552	18.444	20.066	17.034	0.177	0.191	0.164	30.8	31.1	30.9	14.6	9.7	19.8	0.14	0.1	0.19
13	MCM152	51.796	51.19	52.586	10.054	9.385	10.347	0.099	0.093	0.102	45.4	40.8	50.7	11.7	11.8	10.5	0.12	0.12	0.1
13	HUJ616	61.849	60.576	62.932	8.477	11.082	6.303	0.084	0.109	0.063	57.1	52.6	61.2	11.8	9.8	11.9	0.12	0.1	0.12
13	URB058	70.326	71.658	69.235	33.472	36.501	31.054	0.292	0.312	0.276	69	62.5	73.1	33.3	45.4	25.5	0.29	0.36	0.23
13	BL1071	103.798	108.159	100.289	6.614	5.015	8.383	0.066	0.05	0.083	102.3	107.9	98.6	10.4	9.3	13.1	0.1	0.09	0.13
13	MMP9	110.411	113.174	108.673	10.234	9.308	11.017	0.101	0.092	0.108	112.7	117.3	111.7	11.3	6.6	16.9	0.11	0.07	0.16
13	OarAE16	120.645	122.482	119.69	0	0	0	0	0	0	124	123.8	128.7	0	0	0	0	0	0
14	TGLA357	0	0	0	0	0	0	0	0	0	0	0	0	5.3	4.4	5.9	0.05	0.04	0.06
14	INRA38	0	0	0	12.222	8.452	16.387	0.12	0.084	0.158	5.3	4.4	5.9	8.5	3.4	12.3	0.08	0.03	0.12
14	CSRD47	12.222	8.452	16.387	7.49	8.553	6.313	0.074	0.085	0.063	13.8	7.8	18.2	8	7.6	8.7	0.08	0.08	0.09
14	BMS2213	19.712	17.005	22.7	8.699	11.03	6.195	0.086	0.109	0.062	21.8	15.4	27	10.5	12.1	9.2	0.1	0.12	0.09
14	LS29	28.41	28.035	28.895	16.27	18.376	14.5	0.157	0.176	0.141	32.2	27.5	36.2	11.7	12.2	11.4	0.12	0.12	0.11
14	HAUT14	44.68	46.411	43.395	14.393	15.131	14.173	0.14	0.147	0.138	44	39.7	47.5	19.1	23.8	18	0.18	0.22	0.17
14	ILSTS02	59.074	61.542	57.568	12.617	15.997	9.783	0.124	0.155	0.097	63	63.5	65.6	13.5	7.3	17.6	0.13	0.07	0.17
14	CSRD63	71.691	77.539	67.351	10.825	14.634	7.933	0.107	0.142	0.079	76.6	70.8	83.2	16.3	10.2	19.5	0.16	0.1	0.19
14	RM128	82.516	92.174	75.284	0	0	0	0	0	0	92.9	81	102.6	0	0	0	0	0	0
15	MCMA16	0	0	0	5.641	1.466	13.599	0.056	0.015	0.133	0	0	0	8.9	5.8	12.1	0.09	0.06	0.12
15	BR3510	5.641	1.466	13.599	10.212	14.606	3.473	0.101	0.142	0.035	8.9	5.8	12.1	7.6	10.1	5.6	0.07	0.1	0.06
15	BMS1004	15.852	16.072	17.073	5.88	2.102	9.47	0.059	0.021	0.094	16.4	15.9	17.7	7.9	11.1	6.9	0.08	0.11	0.07
15	ADCYC	21.733	18.173	26.543	14.494	16.358	13.805	0.141	0.158	0.135	24.3	27	24.6	13.1	3.4	18.5	0.13	0.03	0.18
15	MAF65	36.226	34.532	40.348	20.724	19.218	22.535	0.196	0.183	0.211	37.4	30.4	43.2	26.1	23.7	28.6	0.24	0.22	0.26
15	HBB2/i	56.95	53.749	62.883	9.028	7.313	12.305	0.089	0.073	0.121	63.5	54.1	71.8	7.3	4.4	10.4	0.07	0.04	0.1
15	BMS2812	65.979	61.063	75.189	13.189	19.655	5.979	0.129	0.187	0.06	70.8	58.6	82.2	18.1	15.6	19.4	0.17	0.15	0.18
15	BMS1660	79.168	80.718	81.168	9.697	11.059	8.496	0.096	0.109	0.084	88.9	74.2	101.6	6.8	9	5.9	0.07	0.09	0.06
15	RM004	88.865	91.777	89.664	10.026	9.351	10.353	0.099	0.092	0.102	95.7	83.2	107.5	8.5	10.1	7.3	0.08	0.1	0.07
15	BM848	98.891	101.128	100.016	13.902	9.333	18.748	0.136	0.092	0.179	104.3	93.3	114.8	15	10.9	18	0.15	0.11	0.17
15	MCM159	112.793	110.461	118.764	0	0	0	0	0	0	119.3	104.2	132.8	0	0	0	0	0	0
16	RM106	0	0	0	6.055	2.132	9.271	0.06	0.021	0.092	0	0	0	7.1	6.7	7	0.07	0.07	0.07
16	BM1225	6.055	2.132	9.271	29.214	22.614	32.477	0.263	0.212	0.286	7.1	6.7	7	22.6	18.7	32.9	0.21	0.18	0.29
16	TGLA126	35.27	24.746	41.747	21.415	32.522	15.839	0.202	0.286	0.153	29.6	25.5	39.8	15.4	18	9.6	0.15	0.17	0.09
16	OarHH62	56.684	57.267	57.587	10.94	20.181	4.685	0.108	0.192	0.047	45.1	43.5	49.4	11.7	10	12.4	0.12	0.1	0.12
16	MCM506A	67.624	77.449	62.271	0	0	0	0	0	0	56.8	53.5	61.8	0	0	0	0	0	0
17	MNS101A/i	0	0	0	19.354	12.035	28.502	0.184	0.118	0.258	0	0	0	12.3	11.8	13.5	0.12	0.12	0.13
17	VH98	19.354	12.035	28.502	8.941	10.69	7.276	0.088	0.105	0.072	12.3	11.8	13.5	9.5	8.2	10.3	0.09	0.08	0.1
17	CP49	28.295	22.726	35.778	17.963	20.816	14.706	0.172	0.197	0.143	21.8	19.9	23.8	19	14.8	32.8	0.18	0.14	0.29
17	MAF209	46.259	43.542	50.484	20.502	29.252	13.827	0.194	0.263	0.135	40.8	34.7	56.5	29.3	30.4	24.1	0.26	0.27	0.22
17	BM7136	66.761	72.794	64.311	9.644	11.929	7.07	0.095	0.117	0.07	70	65.1	80.7	8.3	11.8	5.4	0.08	0.12	0.05
17	ILSTS58	76.404	84.722	71.381	15.842	12.855	19.011	0.153	0.126	0.181	78.3	76.9	86.1	15	9.8	20	0.15	0.1	0.19
17	EPCDV09	92.246	97.578	90.392	5.287	3.282	6.992	0.053	0.033	0.069	93.4	86.7	106.1	15.2	2.9	20.8	0.15	0.03	0.2
17	BB1542A	97.533	100.859	97.385	0	0	0	0	0	0	108.5	89.6	126.9	0	0	0	0	0	0
18	SRCRSP5	0	0	0	11.295	12.295	9.252	0.111	0.121	0.091	0	0	0	14.8	21.6	4.7	0.14	0.2	0.05
18	ILSTS52	11.295	12.295	9.252	8.811	8.26	9.638	0.087	0.082	0.095	14.8	21.6	4.7	6.4	4.9	7.8	0.06	0.05	0.08
18	BP33	20.107	20.554	18.89	16.12	10.012	21.679	0.156	0.099	0.204	21.2	26.5	12.5	12.4	10.3	13.1	0.12	0.1	0.13
18	UWCA4	36.227	30.566	40.569	15.112	23.051	8.899	0.147	0.215	0.088	33.5	36.8	25.6	20.5	25.9	17.1	0.19	0.24	0.17
18	BMC5221	51.338	53.617	49.468	2.554	0	4.614	0.026	0	0.046	54	62.8	42.7	0	0	0	0	0	0
18	OarHH47	53.893	53.617	54.082	15.423	23.491	14.803	0.15	0.219	0.144	54	62.8	42.7	12.3	10.4	14.1	0.12	0.1	0.14
18	TGLA122	69.316	77.108	68.885	7.983	8.994	0	0.079	0.089	0	66.3	73.2	56.8	6.4	2.6	10.3	0.06	0.03	0.1
	MCMA26	77.299	86.102	68.885	7.755	3.486	11.036	0.077	0.035	0.109	72.7	75.8	67.1	9.6	5.9	13.2	0.09	0.06	0.13
18	CSSM18	85.054	89.588	79.921	11.807	4.858	17.522	0.116	0.048	0.168	82.3	81.6	80.3	5.8	3.7	8.2	0.06	0.04	0.08
18	CSAP28E	96.862	94.446	97.443	0	0	0	0	0	0	88.1	85.4	88.6	0	0	0	0	0	0
19	L51143	0	0	0	12.009	8.966	14.309	0.118	0.089	0.139	0	0	0	3.2	0	12.8	0.03	0	0.13
19	BM1558	12.009	8.966	14.309	18.373	18.306	18.608	0.176	0.175	0.178	3.2	0	12.8	18.7	15.7	20.8	0.18	0.15	0.2
19	MILVET8	30.382	27.272	32.917	13.06	14.604	10.605	0.128	0.142	0.104	22	15.7	33.6	11.8	13.1	10.5	0.12	0.13	0.1
19	MCM61A	43.442	41.876	43.523	26.706	31.093	22.9	0.244	0.276	0.214	33.8	28.8	44.1	22	21.9	22.4	0.21	0.21	0.21
19	OarFCB304	70.148	72.969	66.423	5.323	2.578	8.366	0.053	0.026	0.083	55.8	50.7	66.5	10.4	0	15	0.1	0	0.15
19	HMH1R	75.471	75.547	74.789	0	0	0	0	0	0	66.2	50.7	81.5	0	0	0	0	0	0
20	INR132B	0	0	0	16.796	12.162	20.757	0.162	0.119	0.196	0	0	0	4.3	11.2	3.6	0.04	0.11	0.04
20	OARCP73	16.796	12.162	20.757	13.335	11.697	15.188	0.13	0.115	0.147	4.3	11.2	3.6	9.6	0	20.5	0.09	0	0.19
20	BM1258	30.131	23.86	35.946	14.89	20.12	10.123	0.145	0.191	0.1	13.8	11.2	24.1	18.1	25.9	3.6	0.17	0.24	0.04
20	TGLA387	45.022	43.98	46.068	12.617	16.527	9.111	0.124	0.16	0.09	31.9	37	27.6	11.6	14.4	8.1	0.11	0.14	0.08
20	BM1818	57.639	60.507	55.18	13.889	17.393	11.099	0.135	0.167	0.109	43.6	51.5	35.7	14.9	10.4	24.4	0.14	0.1	0.23
20	UMJM32	71.528	77.9	66.279	0	0	0	0	0	0	58.4	61.9	60.1	0	0	0	0	0	0
21	BMS1787	0	0	0	6.988	6.397	7.355	0.069	0.064	0.073	0	0	0	5.3	2.2	6.6	0.05	0.02	0.07
21	OarCP20	6.988	6.397	7.355	9.3	10.224	8.637	0.092	0.101	0.086	5.3	2.2	6.6	8.1	13.5	4.6	0.08	0.13	0.05
21	CSAP30E	16.288	16.621	15.993	0	0	0	0	0	0	13.4	15.7	11.2	0	0	0	0	0	0
22	HEL11	0	0	0	20.099	27.748	15.426	0.191	0.252	0.15	0	0	0	13.7	20.8	8.9	0.13	0.2	0.09
22	BM4505	20.099	27.748	15.426	14.919	17.845	13.03	0.145	0.171	0.127	13.7	20.8	8.9	16.6	13.7	18.2	0.16	0.13	0.17
22	BMS882	35.019	45.593	28.456	8.878	11.09	6.529	0.088	0.109	0.065	30.3	34.4	27.1	9.8	9.8	11	0.1	0.1	0.11
22	MAF92	43.897	56.683	34.985	8.019	4.17	10.789	0.08	0.042	0.106	40.1	44.3	38.1	6	2.6	8.8	0.06	0.03	0.09
22	MAF36	51.916	60.853	45.774	0	0	0	0	0	0	46.1	46.8	46.9	0	0	0	0	0	0
23	BM226	0	0	0	13.009	14.478	11.547	0.127	0.141	0.113	0	0	0	12.7	7.2	16.3	0.12	0.07	0.16
23	CSRD148	13.009	14.478	11.547	4.4	3.953	5.157	0.044	0.039	0.051	12.7	7.2	16.3	3.8	3.8	3.3	0.04	0.04	0.03
23	BMS2270	17.409	18.43	16.704	7.375	11.242	4.054	0.073	0.111	0.04	16.5	11	19.6	12.5	8.3	17.4	0.12	0.08	0.17
23	AGLA269	24.784	29.672	20.758	13.394	14.039	12.791	0.131	0.137	0.125	29	19.3	37.1	8.2	5.8	9.8	0.08	0.06	0.1
23	ADCY1AP	38.178	43.711	33.549	14.812	18.65	12.329	0.144	0.178	0.121	37.2	25.1	46.9	10.2	12.1	8.5	0.1	0.12	0.08
23	MNS83A	52.99	62.361	45.878	18.083	18.18	17.737	0.173	0.174	0.17	47.4	37.2	55.4	14.8	17	13.2	0.14	0.16	0.13
23	DIK2727A	71.073	80.541	63.615	0	0	0	0	0	0	62.2	54.2	68.7	0	0	0	0	0	0
24	OarJMP29	0	0	0	34.214	27.641	41.009	0.297	0.251	0.338	0	0	0	39.5	46.4	35.2	0.33	0.36	0.3
24	BP28	34.214	27.641	41.009	9.783	13.703	6.909	0.097	0.134	0.069	39.5	46.4	35.2	10.4	12.2	8.8	0.1	0.12	0.09
24	FIBROSN	43.997	41.343	47.919	0	0	0	0	0	0	50	58.6	44	0	0	0	0	0	0
25	MCM200	0	0	0	34.174	29.851	38.746	0.297	0.267	0.325	0	0	0	34	33.3	33.5	0.3	0.29	0.29
25	BL25	34.174	29.851	38.746	17.867	21.691	13.94	0.171	0.204	0.136	34	33.3	33.5	19.9	17.1	22.8	0.19	0.16	0.21
25	BM6466	52.041	51.542	52.686	31.304	37.405	28.084	0.278	0.317	0.255	53.9	50.4	56.2	23.3	27.1	21.4	0.22	0.25	0.2
25	FCB266	83.346	88.947	80.77	0	0	0	0	0	0	77.3	77.5	77.6	0	0	0	0	0	0
26	BM6526	0	0	0	6.894	7.311	6.363	0.069	0.073	0.063	0	0	0	4.1	3.7	4.3	0.04	0.04	0.04
26	LS40	6.894	7.311	6.363	19.678	23.179	17.378	0.187	0.217	0.167	4.1	3.7	4.3	21.6	17.6	38.7	0.2	0.17	0.32
26	CSRD163	26.571	30.49	23.741	6.183	8.899	4.235	0.062	0.088	0.042	25.7	21.3	43	12.9	16.9	6.2	0.13	0.16	0.06
26	JMP58	32.755	39.389	27.976	7.167	11.099	4.02	0.071	0.109	0.04	38.6	38.3	49.2	6.5	0.1	8.4	0.06	0	0.08
26	JMP51	39.921	50.488	31.996	11.373	7.517	13.965	0.112	0.075	0.136	45.1	38.4	57.6	14.5	14.8	17.2	0.14	0.14	0.17
26	BM203	51.294	58.005	45.961	0	0	0	0	0	0	59.6	53.2	74.8	0	0	0	0	0	0
X/Y	MAF48	0	0	0	0.777	0	1.339	0.008	0	0.013	0	0	0	0.8	0	1	0.01	0	0.01
X/Y	MCM158	0.777	0	1.339	53.091	20.551	100	0.393	0.195	0.5	0.8	0	1	38.9	15.2	87.3	0.33	0.15	0.47
X	MNS46A	53.868	20.551	101.339	12.017	49.849	0	0.118	0.38	0	39.8	15.2	88.2	10.3	24.5	0	0.1	0.23	0
X	MCM184	65.885	70.4	101.339	8.862	24.223	0	0.088	0.225	0	50	39.7	88.2	8.1	19.9	0	0.08	0.19	0
X	CSRD81	74.747	94.623	101.339	4.589	11.737	0	0.046	0.115	0	58.1	59.6	88.2	2.8	7.8	0	0.03	0.08	0
X	AE25	79.336	106.36	101.339	14.311	48.991	0	0.139	0.376	0	60.9	67.4	88.2	11.6	27.4	0	0.11	0.25	0
X	CP131	93.647	155.352	101.339	6.674	23.055	0	0.066	0.215	0	72.5	94.8	88.2	8.2	20.6	0	0.08	0.19	0
X	MCM25	100.321	178.407	101.339	0	0	0	0	0	0	80.7	115.3	88.2	0	0	0	0	0	0
